# Supplementary material for: Probing the Xenopus laevis inner ear transcriptome for biological function
Source: BMC Genomics. 2012 Jun 8;13:225. doi: 10.1186/1471-2164-13-225 (PMC3532188; doi:10.1186/1471-2164-13-225)
Supplement: Additional file 1 — X. laevis GeneChip® data used to construct table and figures. [file 1471-2164-13-225-S1.xlsx]

## Sheet: all data
Additional file 1: X. laevis GeneChip® data used to construct table and figures
Xl-PSID	GCRMA intensity average	Affymetrix Xl-PSID controls (Xlc-PSIDs)	Intensity distribution (above or below 4)	GCOS calls (in all three XIE replicates)	Equal tally deciles	Equal intensity deciles
Xl.2565.2.S1_at	16.0086		above 4	PPP	10th	10th
Xl.25553.1.S1_a_at	15.9308		above 4	PPP	10th	10th
Xl.1079.1.S1_at	15.7178		above 4	PPP	10th	10th
Xl.4135.2.S1_a_at	15.4772		above 4	PPP	10th	10th
Xl.17412.1.S1_at	15.4201		above 4	PPP	10th	10th
Xl.5846.6.S1_at	15.3068		above 4	PPP	10th	10th
Xl.1787.2.S1_a_at	15.3057		above 4	PPP	10th	10th
Xl.3978.1.A1_at	15.2785		above 4	PPP	10th	10th
Xl.20022.1.S1_at	15.1735		above 4	PPP	10th	10th
Xl.23841.1.S1_s_at	15.1496		above 4	PPP	10th	10th
Xl.26216.1.S1_a_at	15.1458		above 4	PPP	10th	10th
Xl.2227.1.S1_at	15.1313		above 4	PPP	10th	10th
Xl.25553.2.S1_x_at	15.118		above 4	PPP	10th	10th
Xl.3573.1.A1_at	15.0915		above 4	PPP	10th	10th
AFFX-r2-P1-cre-3_at	15.063	Xlc-PSIDs		PPP
Xl.24524.1.A1_at	14.9801		above 4	PPP	10th	10th
Xl.10055.1.S1_at	14.9404		above 4	PPP	10th	10th
Xl.8911.1.S1_at	14.9299		above 4	PPP	10th	10th
Xl.17432.1.S1_at	14.9276		above 4	PPP	10th	10th
AFFX-Xl-X03453-2_s_at	14.9095	Xlc-PSIDs		PPP
Xl.8257.1.S1_at	14.8913		above 4	PPP	10th	10th
Xl.25553.1.S1_x_at	14.8891		above 4	PPP	10th	10th
Xl.18559.2.S1_a_at	14.8788		above 4	PPP	10th	10th
Xl.26095.1.S1_at	14.8735		above 4	PPP	10th	10th
Xl.6036.1.S1_at	14.8275		above 4	PPP	10th	10th
Xl.7240.1.S1_at	14.8238		above 4	PPP	10th	10th
Xl.21377.1.S1_a_at	14.8062		above 4	PPP	10th	10th
Xl.6845.1.A1_at	14.7992		above 4	PPP	10th	10th
Xl.21861.1.S1_s_at	14.7608		above 4	PPP	10th	10th
Xl.7813.1.S1_at	14.7556		above 4	PPP	10th	10th
Xl.1556.1.S1_a_at	14.7508		above 4	PPP	10th	10th
Xl.6271.1.S1_at	14.7464		above 4	PPP	10th	10th
Xl.3219.2.A1_at	14.7343		above 4	PPP	10th	10th
Xl.17415.1.S1_at	14.7125		above 4	PPP	10th	10th
Xl.23979.1.S1_at	14.6996		above 4	PPP	10th	10th
Xl.5166.1.S1_at	14.6981		above 4	PPP	10th	10th
Xl.23841.1.S1_x_at	14.6916		above 4	PPP	10th	10th
Xl.1728.1.S1_at	14.6846		above 4	PPP	10th	10th
Xl.23752.1.S1_x_at	14.6833		above 4	PPP	10th	10th
Xl.18559.2.S1_x_at	14.6611		above 4	PPP	10th	10th
Xl.7281.1.S1_s_at	14.638		above 4	PPP	10th	10th
Xl.1.1.S1_s_at	14.6227		above 4	PPP	10th	10th
Xl.25553.1.S1_at	14.5924		above 4	PPP	10th	9th
Xl.23752.1.S1_at	14.5346		above 4	PPP	10th	9th
Xl.26204.1.S1_a_at	14.5291		above 4	PPP	10th	9th
Xl.26216.2.S1_x_at	14.5261		above 4	PPP	10th	9th
Xl.16723.1.S1_s_at	14.5114		above 4	PPP	10th	9th
Xl.26461.1.S1_at	14.5049		above 4	PPP	10th	9th
AFFX-r2-P1-cre-5_at	14.4571	Xlc-PSIDs		PPP
Xl.8337.1.S1_at	14.4418		above 4	PPP	10th	9th
Xl.8052.1.S1_at	14.4394		above 4	PPP	10th	9th
Xl.5846.7.S1_at	14.4363		above 4	PPP	10th	9th
Xl.7551.1.S1_x_at	14.4137		above 4	PPP	10th	9th
Xl.25836.1.S1_at	14.4088		above 4	PPP	10th	9th
Xl.2346.1.S1_s_at	14.4042		above 4	PPP	10th	9th
Xl.3463.2.S1_a_at	14.4037		above 4	PPP	10th	9th
Xl.26149.1.S1_s_at	14.3766		above 4	PPP	10th	9th
Xl.5846.2.A1_at	14.3591		above 4	PPP	10th	9th
Xl.7551.2.S1_x_at	14.3586		above 4	PPP	10th	9th
Xl.25545.1.S1_at	14.351		above 4	PPP	10th	9th
Xl.25949.1.S1_at	14.3442		above 4	PPP	10th	9th
Xl.212.2.S1_a_at	14.3361		above 4	PPP	10th	9th
Xl.855.1.S1_at	14.3344		above 4	PPP	10th	9th
Xl.4135.1.S1_x_at	14.3224		above 4	PPP	10th	9th
Xl.3792.1.S1_x_at	14.3141		above 4	PPP	10th	9th
Xl.25492.1.S1_a_at	14.312		above 4	PPP	10th	9th
Xl.2657.1.S1_at	14.3082		above 4	PPP	10th	9th
Xl.2292.1.S1_at	14.288		above 4	PPP	10th	9th
Xl.6.1.S1_s_at	14.2659		above 4	PPP	10th	9th
Xl.8369.1.S1_at	14.2398		above 4	PPP	10th	9th
Xl.5846.8.S1_at	14.1902		above 4	PPP	10th	9th
AFFX-Xl-Gapd-M_s_at	14.1798	Xlc-PSIDs		PPP
Xl.8095.1.S1_at	14.176		above 4	PPP	10th	9th
Xl.24575.1.S1_s_at	14.1732		above 4	PPP	10th	9th
Xl.24754.1.S1_a_at	14.1563		above 4	PPP	10th	9th
Xl.2605.1.S1_at	14.1501		above 4	PPP	10th	9th
Xl.2862.1.S1_at	14.1364		above 4	PPP	10th	9th
Xl.3425.1.S1_a_at	14.1263		above 4	PPP	10th	9th
Xl.8093.1.S1_at	14.1069		above 4	PPP	10th	9th
Xl.7551.2.S1_a_at	14.094		above 4	PPP	10th	9th
Xl.1257.1.S1_s_at	14.0899		above 4	PPP	10th	9th
Xl.1136.1.S1_at	14.0895		above 4	PPP	10th	9th
Xl.8860.1.S1_at	14.0842		above 4	PPP	10th	9th
Xl.26096.2.S1_at	14.0747		above 4	PPP	10th	9th
Xl.2243.1.S1_a_at	14.0734		above 4	PPP	10th	9th
Xl.509.1.S1_at	14.0629		above 4	PPP	10th	9th
Xl.6.1.S1_at	14.0374		above 4	PPP	10th	9th
Xl.851.1.S1_at	14.026		above 4	PPP	10th	9th
AFFX-CreX-3_at	14.0211	Xlc-PSIDs		PPP
Xl.16723.1.S1_at	13.9839		above 4	PPP	10th	9th
Xl.23855.1.S1_at	13.9812		above 4	PPP	10th	9th
Xl.5846.10.S1_at	13.9712		above 4	PPP	10th	9th
Xl.25283.1.S1_s_at	13.9524		above 4	PPP	10th	9th
Xl.23752.2.S1_x_at	13.9467		above 4	PPP	10th	9th
Xl.19115.1.S1_at	13.9454		above 4	PPP	10th	9th
Xl.3425.2.S1_x_at	13.9333		above 4	PPP	10th	9th
Xl.5482.1.S1_at	13.8994		above 4	PPP	10th	9th
Xl.2617.1.S1_at	13.8716		above 4	PPP	10th	9th
Xl.1169.1.S1_s_at	13.8658		above 4	PPP	10th	9th
Xl.23752.2.S1_at	13.8453		above 4	PPP	10th	9th
Xl.23778.1.S1_at	13.8323		above 4	PPP	10th	9th
Xl.25724.1.S1_at	13.8308		above 4	PPP	10th	9th
Xl.24113.1.S1_at	13.8299		above 4	PPP	10th	9th
Xl.6051.2.S1_x_at	13.8278		above 4	PPP	10th	9th
Xl.4905.1.S1_at	13.8032		above 4	PPP	10th	9th
Xl.2168.1.S1_s_at	13.7793		above 4	PPP	10th	9th
Xl.854.1.S1_at	13.7759		above 4	PPP	10th	9th
Xl.8381.1.S1_at	13.7712		above 4	PPP	10th	9th
Xl.8034.1.S1_at	13.7647		above 4	PPP	10th	9th
Xl.23700.1.S1_at	13.764		above 4	PPP	10th	9th
Xl.5269.1.S1_at	13.7449		above 4	PPP	10th	9th
Xl.7875.1.S1_a_at	13.7416		above 4	PPP	10th	9th
Xl.4552.1.S1_at	13.7373		above 4	PPP	10th	9th
Xl.21686.1.S1_at	13.736		above 4	PPP	10th	9th
Xl.8379.1.S1_at	13.704		above 4	PPP	10th	9th
Xl.26162.1.S1_at	13.6999		above 4	PPP	10th	9th
Xl.22087.1.A1_s_at	13.6925		above 4	PPP	10th	9th
Xl.5499.1.S1_at	13.686		above 4	PPP	10th	9th
Xl.6051.1.S1_x_at	13.6743		above 4	PPP	10th	9th
Xl.5846.6.S1_x_at	13.6712		above 4	PPP	10th	9th
Xl.7814.3.S1_a_at	13.6412		above 4	PPP	10th	9th
Xl.6051.1.S1_a_at	13.6272		above 4	PPP	10th	9th
Xl.848.1.S1_s_at	13.6167		above 4	PPP	10th	9th
Xl.4577.2.S1_at	13.6118		above 4	PPP	10th	9th
Xl.57.1.S1_s_at	13.5965		above 4	PPP	10th	9th
Xl.6923.1.S1_at	13.5932		above 4	PPP	10th	9th
Xl.18136.1.A1_a_at	13.5894		above 4	PPP	10th	9th
Xl.6118.1.S1_at	13.5879		above 4	PPP	10th	9th
Xl.7914.1.S1_a_at	13.5812		above 4	PPP	10th	9th
Xl.8902.2.S1_a_at	13.5731		above 4	PPP	10th	9th
Xl.21971.1.S1_at	13.5534		above 4	PPP	10th	9th
Xl.25811.2.S1_a_at	13.5519		above 4	PPP	10th	9th
Xl.4816.1.S1_at	13.5374		above 4	PPP	10th	9th
Xl.8701.1.S1_a_at	13.5326		above 4	PPP	10th	9th
Xl.8903.1.S1_a_at	13.5297		above 4	PPP	10th	9th
Xl.4103.1.S1_at	13.5204		above 4	PPP	10th	9th
Xl.3219.1.S1_a_at	13.4749		above 4	PPP	10th	9th
Xl.11939.1.A1_at	13.4658		above 4	PPP	10th	9th
Xl.21682.1.S1_at	13.4647		above 4	PPP	10th	9th
Xl.8225.1.A1_at	13.4507		above 4	PPP	10th	9th
Xl.24718.1.S1_at	13.4486		above 4	PPP	10th	9th
Xl.8805.1.S1_s_at	13.4483		above 4	PPP	10th	9th
Xl.26003.2.S1_at	13.4262		above 4	PPP	10th	9th
Xl.2525.1.S1_at	13.4246		above 4	PPP	10th	9th
Xl.8902.1.S1_a_at	13.4035		above 4	PPP	10th	9th
Xl.23400.1.S1_s_at	13.3981		above 4	PPP	10th	9th
Xl.21936.1.S1_at	13.3864		above 4	PPP	10th	9th
Xl.2617.2.S1_a_at	13.375		above 4	PPP	10th	9th
Xl.8903.1.S1_at	13.375		above 4	PPP	10th	9th
Xl.3560.1.S1_at	13.3744		above 4	PPP	10th	9th
Xl.6607.1.S1_at	13.3732		above 4	PPP	10th	9th
Xl.25811.1.S1_x_at	13.3587		above 4	PPP	10th	9th
Xl.901.1.S1_s_at	13.3536		above 4	PPP	10th	9th
AFFX-Xl-Gapd-3_s_at	13.3503	Xlc-PSIDs		PPP
Xl.5427.1.S1_at	13.3272		above 4	PPP	10th	9th
AFFX-Xl-bAct-M_s_at	13.3243	Xlc-PSIDs		PPP
Xl.20791.1.S1_at	13.3149		above 4	PPP	10th	9th
Xl.18559.1.S1_x_at	13.3077		above 4	PPP	10th	9th
Xl.7914.2.A1_at	13.3031		above 4	PPP	10th	9th
Xl.2008.1.S1_at	13.299		above 4	PPP	10th	9th
Xl.848.1.S1_at	13.2945		above 4	PPP	10th	9th
Xl.3792.1.S1_s_at	13.2628		above 4	PPP	10th	9th
Xl.2639.1.S1_at	13.2419		above 4	PPP	10th	9th
Xl.5499.1.S1_x_at	13.2408		above 4	PPP	10th	9th
Xl.21860.1.S1_at	13.2408		above 4	PPP	10th	9th
AFFX-CreX-5_at	13.2356	Xlc-PSIDs		PPP
Xl.8564.1.S1_at	13.2049		above 4	PPP	10th	8th
Xl.24798.1.S1_at	13.2032		above 4	PPP	10th	8th
Xl.149.1.S1_at	13.2008		above 4	PPP	10th	8th
Xl.6198.1.S1_at	13.1893		above 4	PPP	10th	8th
Xl.24392.1.S1_at	13.1848		above 4	PPP	10th	8th
Xl.17949.1.S1_at	13.1802		above 4	PPP	10th	8th
Xl.8781.1.S1_at	13.1736		above 4	PPP	10th	8th
Xl.438.1.S1_at	13.1621		above 4	PPP	10th	8th
Xl.7814.1.S1_a_at	13.1579		above 4	PPP	10th	8th
Xl.3378.1.S1_at	13.1437		above 4	PPP	10th	8th
Xl.3862.1.S1_x_at	13.1225		above 4	PPP	10th	8th
Xl.6256.2.S1_a_at	13.1083		above 4	PPP	10th	8th
Xl.521.2.S1_a_at	13.1022		above 4	PPP	10th	8th
Xl.2622.2.S1_at	13.0825		above 4	PPP	10th	8th
Xl.8038.1.S1_at	13.0683		above 4	PPP	10th	8th
Xl.761.1.S1_at	13.0469		above 4	PPP	10th	8th
Xl.25029.1.S1_at	13.0461		above 4	PPP	10th	8th
Xl.8876.1.S1_at	13.0422		above 4	PPP	10th	8th
Xl.8924.1.A1_at	13.0411		above 4	PPP	10th	8th
Xl.1286.1.S1_s_at	12.9978		above 4	PPP	10th	8th
Xl.8842.2.S1_a_at	12.9978		above 4	PPP	10th	8th
Xl.8474.1.S1_at	12.9796		above 4	PPP	10th	8th
Xl.4951.1.S1_at	12.9733		above 4	PPP	10th	8th
Xl.3425.1.S1_at	12.9512		above 4	PPP	10th	8th
Xl.16295.1.A1_at	12.9456		above 4	PPP	10th	8th
Xl.4591.1.S1_at	12.9296		above 4	PPP	10th	8th
Xl.7111.1.S1_at	12.9261		above 4	PPP	10th	8th
Xl.17740.2.A1_a_at	12.9244		above 4	PPP	10th	8th
Xl.897.1.S1_at	12.9214		above 4	PPP	10th	8th
Xl.26072.1.S1_x_at	12.9094		above 4	PPP	10th	8th
Xl.24575.1.S1_x_at	12.8958		above 4	PPP	10th	8th
Xl.4986.1.A1_s_at	12.8955		above 4	PPP	10th	8th
Xl.24782.1.S1_at	12.895		above 4	PPP	10th	8th
Xl.6614.1.S1_at	12.8649		above 4	PPP	10th	8th
Xl.8945.1.S1_at	12.8529		above 4	PPP	10th	8th
Xl.8851.1.S1_at	12.8313		above 4	PPP	10th	8th
Xl.6256.2.S1_x_at	12.814		above 4	PPP	10th	8th
Xl.790.1.S1_s_at	12.8126		above 4	PPP	10th	8th
Xl.4515.1.S1_at	12.807		above 4	PPP	10th	8th
Xl.13115.1.S1_at	12.8022		above 4	PPP	10th	8th
Xl.337.3.S1_at	12.7882		above 4	PPP	10th	8th
Xl.5100.1.S1_at	12.786		above 4	PPP	10th	8th
Xl.2618.2.A1_a_at	12.7851		above 4	PPP	10th	8th
Xl.4557.1.A1_s_at	12.785		above 4	PPP	10th	8th
Xl.24740.1.S1_at	12.7733		above 4	PPP	10th	8th
Xl.2610.1.S1_at	12.7708		above 4	PPP	10th	8th
Xl.1169.1.S1_at	12.7669		above 4	PPP	10th	8th
Xl.4726.1.S1_a_at	12.7616		above 4	PPP	10th	8th
Xl.24759.1.S1_at	12.7612		above 4	PPP	10th	8th
Xl.3265.1.S1_at	12.7567		above 4	PPP	10th	8th
Xl.11952.1.S1_at	12.7364		above 4	PPP	10th	8th
Xl.5846.3.S1_x_at	12.7323		above 4	PPP	10th	8th
Xl.2622.1.S1_x_at	12.7207		above 4	PPP	10th	8th
Xl.16378.1.S1_at	12.7162		above 4	PPP	10th	8th
Xl.5440.1.S1_at	12.6747		above 4	PPP	10th	8th
Xl.1286.1.S2_at	12.6648		above 4	PPP	10th	8th
Xl.2161.1.S1_at	12.6608		above 4	PPP	10th	8th
Xl.5499.1.S1_a_at	12.6585		above 4	PPP	10th	8th
Xl.26072.1.S1_at	12.6441		above 4	PPP	10th	8th
Xl.23823.1.S1_a_at	12.6431		above 4	PPP	10th	8th
Xl.5846.4.S1_at	12.6368		above 4	PPP	10th	8th
Xl.5703.1.S1_at	12.6354		above 4	PPP	10th	8th
Xl.5377.1.S1_at	12.6329		above 4	PPP	10th	8th
Xl.4618.1.S1_a_at	12.6157		above 4	PPP	10th	8th
Xl.2243.2.S1_at	12.6143		above 4	PPP	10th	8th
Xl.8151.1.S1_at	12.6126		above 4	PPP	10th	8th
Xl.8947.1.S1_a_at	12.5902		above 4	PPP	10th	8th
Xl.3536.1.S1_x_at	12.5873		above 4	PPP	10th	8th
Xl.18136.1.A1_at	12.5802		above 4	PPP	10th	8th
Xl.26082.1.S1_at	12.5743		above 4	PPP	10th	8th
Xl.5846.9.S1_at	12.5661		above 4	PPP	10th	8th
Xl.8046.1.S1_at	12.566		above 4	PPP	10th	8th
Xl.1790.1.S1_at	12.5528		above 4	PPP	10th	8th
Xl.23752.1.S1_a_at	12.5518		above 4	PPP	10th	8th
Xl.24457.1.S1_at	12.5379		above 4	PPP	10th	8th
Xl.6045.1.S1_at	12.5376		above 4	PPP	10th	8th
Xl.127.1.S1_at	12.5298		above 4	PPP	10th	8th
Xl.23932.1.S1_at	12.5204		above 4	PPP	10th	8th
Xl.4969.1.S1_a_at	12.5184		above 4	PPP	10th	8th
Xl.3645.1.S1_at	12.5147		above 4	PPP	10th	8th
Xl.24385.1.S1_at	12.5068		above 4	PPP	10th	8th
Xl.4111.1.S1_at	12.5066		above 4	PPP	10th	8th
Xl.4768.1.S1_at	12.4908		above 4	PPP	10th	8th
Xl.20900.1.S1_at	12.4432		above 4	PPP	10th	8th
Xl.23223.1.S1_at	12.4339		above 4	PPP	10th	8th
Xl.24914.2.S1_x_at	12.4249		above 4	PPP	10th	8th
Xl.4138.2.S1_x_at	12.4244		above 4	PPP	10th	8th
Xl.24025.1.S1_at	12.4214		above 4	PPP	10th	8th
Xl.6708.1.S1_a_at	12.4176		above 4	PPP	10th	8th
Xl.23496.1.S1_s_at	12.4064		above 4	PPP	10th	8th
Xl.1171.1.A1_at	12.4021		above 4	PPP	10th	8th
Xl.20806.1.S1_at	12.3954		above 4	PPP	10th	8th
Xl.26083.1.A1_x_at	12.395		above 4	PPP	10th	8th
Xl.18753.2.A1_at	12.3777		above 4	PPP	10th	8th
Xl.21861.1.S1_at	12.368		above 4	PPP	10th	8th
Xl.18753.2.A1_x_at	12.3659		above 4	PPP	10th	8th
Xl.8230.1.S1_at	12.3545		above 4	PPP	10th	8th
Xl.7933.1.S1_at	12.3434		above 4	PPP	10th	8th
Xl.4875.1.A1_at	12.3383		above 4	PPP	10th	8th
Xl.25212.1.S1_at	12.3327		above 4	PPP	10th	8th
Xl.5938.2.S1_at	12.3271		above 4	PPP	10th	8th
Xl.9099.1.A1_at	12.3262		above 4	PPP	10th	8th
Xl.23903.1.S1_at	12.3217		above 4	PPP	10th	8th
Xl.606.1.S1_s_at	12.3135		above 4	PPP	10th	8th
Xl.899.1.S1_at	12.3077		above 4	PPP	10th	8th
Xl.2622.1.S1_at	12.2979		above 4	PPP	10th	8th
Xl.2.1.S1_at	12.2904		above 4	PPP	10th	8th
Xl.20900.2.S1_at	12.2834		above 4	PPP	10th	8th
Xl.1642.3.S1_at	12.2803		above 4	PPP	10th	8th
Xl.3651.1.S1_at	12.2764		above 4	PPP	10th	8th
Xl.23492.1.S1_s_at	12.2728		above 4	PPP	10th	8th
Xl.3536.2.S1_x_at	12.2695		above 4	PPP	10th	8th
Xl.8485.1.S1_at	12.2524		above 4	PPP	10th	8th
Xl.7981.1.S1_at	12.2508		above 4	PPP	10th	8th
Xl.18325.1.A1_at	12.2366		above 4	PPP	10th	8th
AFFX-Xl-bAct-5_s_at	12.2334	Xlc-PSIDs		PPP
Xl.3536.2.S1_a_at	12.2289		above 4	PPP	10th	8th
Xl.5191.1.S1_at	12.2191		above 4	PPP	10th	8th
Xl.23849.1.S1_at	12.218		above 4	PPP	10th	8th
Xl.1257.1.S1_at	12.213		above 4	PPP	10th	8th
Xl.655.1.S1_at	12.2124		above 4	PPP	10th	8th
Xl.3969.1.S2_at	12.2033		above 4	PPP	10th	8th
Xl.8717.1.S1_a_at	12.1936		above 4	PPP	10th	8th
Xl.23673.1.S1_at	12.1883		above 4	PPP	10th	8th
Xl.26072.1.S1_a_at	12.155		above 4	PPP	10th	8th
Xl.23896.1.S1_at	12.1489		above 4	PPP	10th	8th
Xl.23183.1.S1_at	12.1474		above 4	PPP	10th	8th
Xl.7531.1.S1_at	12.1412		above 4	PPP	10th	8th
Xl.26213.1.S1_at	12.1325		above 4	PPP	10th	8th
Xl.25959.1.S1_at	12.1321		above 4	PPP	10th	8th
Xl.20555.2.S1_at	12.1304		above 4	PPP	10th	8th
Xl.20555.1.S1_at	12.1241		above 4	PPP	10th	8th
Xl.4168.1.S1_at	12.1199		above 4	PPP	10th	8th
Xl.4138.2.S1_at	12.1161		above 4	PPP	10th	8th
Xl.8672.1.S1_at	12.0877		above 4	PPP	10th	8th
Xl.8947.2.S1_x_at	12.0868		above 4	PPP	10th	8th
Xl.5907.1.A1_at	12.0811		above 4	PPP	10th	8th
Xl.3871.1.S1_s_at	12.0676		above 4	PPP	10th	8th
Xl.8156.1.S1_at	12.0656		above 4	PPP	10th	8th
Xl.7679.1.S1_at	12.0618		above 4	PPP	10th	8th
Xl.23626.1.A1_at	12.0485		above 4	PPP	10th	8th
Xl.3871.1.S1_at	12.0453		above 4	PPP	10th	8th
Xl.355.2.S1_a_at	12.0447		above 4	PPP	10th	8th
Xl.12420.1.A1_at	12.0444		above 4	PPP	10th	8th
Xl.18180.1.S1_at	12.0443		above 4	PPP	10th	8th
Xl.2839.1.S1_at	12.0175		above 4	PPP	10th	8th
Xl.11348.1.S1_at	12.0168		above 4	PPP	10th	8th
Xl.26072.2.S1_x_at	12.0063		above 4	PPP	10th	8th
Xl.8913.1.S1_at	12.0057		above 4	PPP	10th	8th
Xl.3439.1.S1_at	11.9983		above 4	PPP	10th	8th
Xl.24862.1.S1_at	11.9874		above 4	PPP	10th	8th
Xl.23724.1.S1_at	11.9815		above 4	PPP	10th	8th
Xl.1722.1.S1_at	11.9782		above 4	PPP	10th	8th
Xl.214.1.S1_at	11.9712		above 4	PPP	10th	8th
Xl.1673.1.S1_at	11.9676		above 4	PPP	10th	8th
Xl.3446.1.S1_at	11.9666		above 4	PPP	10th	8th
Xl.8593.1.S1_at	11.9651		above 4	PPP	10th	8th
Xl.5107.1.S1_at	11.9576		above 4	PPP	10th	8th
Xl.11918.1.S1_at	11.9489		above 4	PPP	10th	8th
Xl.6686.1.S1_at	11.9247		above 4	PPP	10th	8th
Xl.23196.1.S2_at	11.9166		above 4	PPP	10th	8th
Xl.13962.1.A1_at	11.9153		above 4	PPP	10th	8th
Xl.3656.1.S1_at	11.9094		above 4	PPP	10th	8th
Xl.8903.2.S1_at	11.9063		above 4	PPP	10th	8th
Xl.16042.1.S1_at	11.8984		above 4	PPP	10th	8th
Xl.8075.1.S1_at	11.8973		above 4	PPP	10th	8th
Xl.10511.1.A1_a_at	11.8971		above 4	PPP	10th	8th
Xl.2346.1.S1_at	11.8908		above 4	PPP	10th	8th
Xl.5593.1.S1_at	11.8839		above 4	PPP	10th	8th
Xl.5389.1.S1_at	11.8833		above 4	PPP	10th	8th
Xl.5928.1.S1_at	11.8787		above 4	PPP	10th	8th
Xl.7585.1.S1_at	11.8786		above 4	PPP	10th	8th
Xl.24811.1.S1_at	11.8662		above 4	PPP	10th	8th
Xl.2911.1.A1_at	11.8638		above 4	PPP	10th	8th
Xl.8128.1.S1_at	11.8631		above 4	PPP	10th	8th
Xl.8592.1.S1_at	11.8418		above 4	PPP	10th	8th
Xl.4635.1.S1_at	11.8105		above 4	PPP	10th	7th
Xl.8151.1.S2_at	11.8002		above 4	PPP	10th	7th
Xl.8919.1.S2_at	11.7994		above 4	PPP	10th	7th
Xl.23910.1.S1_at	11.7972		above 4	PPP	10th	7th
Xl.2503.1.S1_at	11.7967		above 4	PPP	10th	7th
Xl.24737.1.S1_at	11.7953		above 4	PPP	10th	7th
Xl.24428.1.S1_at	11.7914		above 4	PPP	10th	7th
Xl.21150.1.S1_at	11.7895		above 4	PPP	10th	7th
Xl.24279.2.S1_a_at	11.7874		above 4	PPP	10th	7th
Xl.24805.1.S1_at	11.7815		above 4	PPP	10th	7th
Xl.1168.1.S1_at	11.777		above 4	PPP	10th	7th
Xl.8177.1.S1_at	11.7737		above 4	PPP	10th	7th
Xl.9722.1.S1_a_at	11.7711		above 4	PPP	10th	7th
Xl.2652.1.S1_at	11.7702		above 4	PPP	10th	7th
Xl.26083.1.A1_at	11.7698		above 4	PPP	10th	7th
Xl.13723.1.A1_at	11.7657		above 4	PPP	10th	7th
Xl.2771.1.S1_at	11.7636		above 4	PPP	10th	7th
Xl.11413.1.S1_at	11.7602		above 4	PPP	10th	7th
Xl.5567.1.S1_at	11.7552		above 4	PPP	10th	7th
Xl.25542.1.A1_at	11.7516		above 4	PPP	10th	7th
Xl.2565.3.S1_x_at	11.7503		above 4	PPP	10th	7th
Xl.2279.2.S1_at	11.7431		above 4	PPP	10th	7th
Xl.23740.1.S1_at	11.7402		above 4	PPP	10th	7th
Xl.23492.1.S1_at	11.737		above 4	PPP	10th	7th
Xl.11669.1.S1_at	11.7344		above 4	PPP	10th	7th
Xl.4969.1.S1_at	11.7288		above 4	PPP	10th	7th
Xl.8699.1.S1_at	11.7261		above 4	PPP	10th	7th
Xl.502.1.S1_at	11.7258		above 4	PPP	10th	7th
Xl.128.1.S1_at	11.7248		above 4	PPP	10th	7th
Xl.1642.2.S1_a_at	11.722		above 4	PPP	10th	7th
Xl.17793.1.S1_s_at	11.7208		above 4	PPP	10th	7th
Xl.20763.1.S1_at	11.717		above 4	PPP	10th	7th
Xl.7068.1.S1_at	11.7159		above 4	PPP	10th	7th
Xl.3626.1.S1_at	11.7056		above 4	PPP	10th	7th
Xl.12885.1.A1_at	11.7051		above 4	PPP	10th	7th
Xl.24742.1.S1_x_at	11.7035		above 4	PPP	10th	7th
AFFX-r2-Ec-bioD-3_at	11.6988	Xlc-PSIDs		PPP
Xl.1987.1.A1_at	11.6951		above 4	PPP	10th	7th
Xl.8820.1.S1_at	11.6855		above 4	PPP	10th	7th
Xl.23886.1.A1_at	11.685		above 4	PPP	10th	7th
Xl.1465.1.S1_s_at	11.6842		above 4	PPP	10th	7th
Xl.1205.1.S1_at	11.6764		above 4	PPP	10th	7th
Xl.16264.1.A1_at	11.6756		above 4	PPP	10th	7th
Xl.5904.1.S1_a_at	11.6754		above 4	PPP	10th	7th
Xl.8272.2.S1_x_at	11.6749		above 4	PPP	10th	7th
Xl.8573.2.S1_a_at	11.6731		above 4	PPP	10th	7th
Xl.8573.2.S1_x_at	11.6707		above 4	PPP	10th	7th
Xl.14925.1.A1_at	11.6665		above 4	PPP	10th	7th
Xl.24523.1.S1_at	11.6662		above 4	PPP	10th	7th
Xl.25724.1.S2_at	11.6611		above 4	PPP	10th	7th
Xl.8902.2.S1_at	11.6605		above 4	PPP	10th	7th
Xl.23957.1.S1_at	11.6546		above 4	PPP	10th	7th
Xl.24058.1.S1_at	11.6497		above 4	PPP	10th	7th
AFFX-BioDn-3_at	11.6475	Xlc-PSIDs		PPP
Xl.24778.1.S1_at	11.6443		above 4	PPP	10th	7th
Xl.10091.1.A1_at	11.6434		above 4	PPP	10th	7th
Xl.16235.1.S1_at	11.6424		above 4	PPP	10th	7th
Xl.24604.1.A1_at	11.6273		above 4	PPP	10th	7th
Xl.7078.1.S1_at	11.6271		above 4	PPP	10th	7th
Xl.24610.1.S1_at	11.6267		above 4	PPP	10th	7th
Xl.24810.1.S1_at	11.6253		above 4	PPP	10th	7th
Xl.24739.1.S1_at	11.6216		above 4	PPP	10th	7th
Xl.5516.1.S1_a_at	11.6079		above 4	PPP	10th	7th
Xl.24914.1.S1_x_at	11.6072		above 4	PPP	10th	7th
Xl.3668.2.S1_at	11.6016		above 4	PPP	10th	7th
Xl.5747.1.S1_at	11.5886		above 4	PPP	10th	7th
Xl.5983.2.A1_a_at	11.5872		above 4	PPP	10th	7th
Xl.4168.1.S2_at	11.5867		above 4	PPP	10th	7th
Xl.1909.1.A1_at	11.5784		above 4	PPP	10th	7th
Xl.15502.1.A1_at	11.5746		above 4	PPP	10th	7th
Xl.4573.1.S1_at	11.5682		above 4	PPP	10th	7th
Xl.23553.1.S1_at	11.563		above 4	PPP	10th	7th
Xl.8775.1.S1_at	11.5615		above 4	PPP	10th	7th
Xl.442.1.S1_at	11.5589		above 4	PPP	10th	7th
Xl.21567.1.A1_at	11.5559		above 4	PPP	10th	7th
Xl.7721.1.A1_at	11.5549		above 4	PPP	10th	7th
Xl.2305.1.A1_at	11.5434		above 4	PPP	10th	7th
Xl.11648.1.S1_at	11.5434		above 4	PPP	10th	7th
Xl.4634.1.S1_at	11.5421		above 4	PPP	10th	7th
Xl.26350.1.A1_at	11.5333		above 4	PPP	10th	7th
Xl.8671.1.S1_at	11.5183		above 4	PPP	10th	7th
Xl.4557.1.A1_x_at	11.514		above 4	PPP	10th	7th
Xl.235.1.S1_at	11.5131		above 4	PPP	10th	7th
Xl.8877.1.S1_x_at	11.5123		above 4	PPP	10th	7th
AFFX-r2-Ec-bioD-5_at	11.5073	Xlc-PSIDs		PPP
Xl.14108.1.S1_at	11.497		above 4	PPP	10th	7th
Xl.18919.1.S1_at	11.496		above 4	PPP	10th	7th
Xl.25758.1.S1_at	11.4953		above 4	PPP	10th	7th
Xl.6215.1.S1_at	11.4951		above 4	PPP	10th	7th
Xl.19459.1.S1_at	11.4923		above 4	PPP	10th	7th
Xl.4753.1.A1_at	11.4872		above 4	PPP	10th	7th
Xl.23878.1.A1_at	11.4821		above 4	PPP	10th	7th
Xl.3307.1.S1_at	11.4689		above 4	PPP	10th	7th
Xl.14820.1.A1_at	11.4606		above 4	PPP	10th	7th
Xl.11191.1.A1_at	11.4604		above 4	PPP	10th	7th
Xl.24279.1.S1_at	11.4597		above 4	PPP	10th	7th
Xl.5938.1.S1_at	11.4546		above 4	PPP	10th	7th
Xl.7357.1.A1_at	11.441		above 4	PPP	10th	7th
Xl.18323.1.A1_at	11.438		above 4	PPP	10th	7th
Xl.7453.1.S1_at	11.4366		above 4	PPP	10th	7th
Xl.5002.2.S1_at	11.4362		above 4	PPP	10th	7th
Xl.3447.2.S2_at	11.4357		above 4	PPP	10th	7th
Xl.6647.1.S1_at	11.4263		above 4	PPP	10th	7th
Xl.8272.2.S1_at	11.4223		above 4	PPP	10th	7th
Xl.8902.1.S1_at	11.4122		above 4	PPP	10th	7th
Xl.26336.1.A1_at	11.4034		above 4	PPP	10th	7th
Xl.24959.1.S1_at	11.4014		above 4	PPP	10th	7th
Xl.1685.1.S1_at	11.3965		above 4	PPP	10th	7th
Xl.26071.1.S1_at	11.3917		above 4	PPP	10th	7th
Xl.26083.2.S1_a_at	11.3915		above 4	PPP	10th	7th
Xl.8660.1.A1_at	11.3892		above 4	PPP	10th	7th
Xl.5653.1.S1_at	11.3846		above 4	PPP	10th	7th
Xl.5533.1.A1_at	11.3838		above 4	PPP	10th	7th
Xl.13682.1.A1_at	11.382		above 4	PPP	10th	7th
Xl.6838.1.S1_at	11.3695		above 4	PPP	10th	7th
Xl.5021.2.S1_a_at	11.3694		above 4	PPP	10th	7th
Xl.2189.1.A1_at	11.3668		above 4	PPP	10th	7th
Xl.6053.1.A1_at	11.3655		above 4	PPP	10th	7th
Xl.1023.1.S2_at	11.3612		above 4	PPP	10th	7th
Xl.11300.1.A1_at	11.3599		above 4	PPP	10th	7th
Xl.1152.1.S1_at	11.3546		above 4	PPP	10th	7th
Xl.24253.1.A1_at	11.3545		above 4	PPP	10th	7th
Xl.8158.1.S1_s_at	11.3481		above 4	PPP	10th	7th
Xl.23043.1.S1_at	11.3459		above 4	PPP	10th	7th
Xl.23833.1.A1_at	11.3438		above 4	PPP	10th	7th
Xl.2515.1.S1_at	11.3397		above 4	PPP	10th	7th
Xl.7625.1.S1_at	11.3328		above 4	PPP	10th	7th
Xl.25541.1.S1_at	11.3269		above 4	PPP	10th	7th
Xl.10027.1.A1_at	11.3164		above 4	PPP	10th	7th
Xl.20712.1.A1_at	11.3155		above 4	PPP	10th	7th
Xl.42.1.A1_at	11.3064		above 4	PPP	10th	7th
Xl.8107.1.S1_at	11.306		above 4	PPP	10th	7th
Xl.3783.2.S1_x_at	11.3028		above 4	PPP	10th	7th
Xl.15723.1.S1_at	11.3007		above 4	PPP	10th	7th
Xl.1950.1.A1_at	11.2972		above 4	PPP	10th	7th
Xl.239.1.S1_at	11.2959		above 4	PPP	10th	7th
Xl.22401.1.S1_at	11.2879		above 4	PPP	10th	7th
Xl.4562.1.S1_at	11.2858		above 4	PPP	10th	7th
Xl.23924.1.A1_at	11.2847		above 4	PPP	10th	7th
Xl.18517.1.S1_at	11.2838		above 4	PPP	10th	7th
Xl.22458.1.A1_at	11.2784		above 4	PPP	10th	7th
Xl.9994.1.S1_s_at	11.2761		above 4	PPP	10th	7th
Xl.14656.1.A1_at	11.2715		above 4	PPP	10th	7th
Xl.8686.1.S1_at	11.2667		above 4	PPP	10th	7th
Xl.4416.1.A1_at	11.2663		above 4	PPP	10th	7th
Xl.18753.1.A1_at	11.2655		above 4	PPP	10th	7th
Xl.24133.2.A1_at	11.2586		above 4	PPP	10th	7th
Xl.24153.1.S1_at	11.2566		above 4	PPP	10th	7th
Xl.21063.2.S1_a_at	11.2498		above 4	PPP	10th	7th
Xl.23670.1.A1_at	11.2491		above 4	PPP	10th	7th
Xl.25807.1.S1_at	11.2478		above 4	PPP	10th	7th
Xl.6052.1.S1_at	11.2446		above 4	PPP	10th	7th
Xl.4212.1.S1_at	11.2413		above 4	PPP	10th	7th
Xl.24971.1.S1_at	11.2326		above 4	PPP	10th	7th
Xl.23773.1.A1_at	11.2295		above 4	PPP	10th	7th
Xl.12096.1.S1_at	11.2291		above 4	PPP	10th	7th
Xl.2279.1.S1_at	11.2224		above 4	PPP	10th	7th
Xl.1760.1.S1_at	11.2125		above 4	PPP	10th	7th
Xl.4986.1.A1_at	11.2104		above 4	PPP	10th	7th
Xl.24060.2.S1_a_at	11.2083		above 4	PPP	10th	7th
Xl.5846.12.S1_at	11.2072		above 4	PPP	10th	7th
Xl.20485.1.S1_at	11.2067		above 4	PPP	10th	7th
Xl.24994.1.S1_at	11.2063		above 4	PPP	10th	7th
Xl.22046.1.A1_at	11.1969		above 4	PPP	10th	7th
Xl.3582.1.S1_at	11.1946		above 4	PPP	10th	7th
Xl.8919.2.S1_x_at	11.194		above 4	PPP	10th	7th
Xl.9137.1.A1_at	11.1854		above 4	PPP	10th	7th
Xl.1324.1.S1_at	11.1741		above 4	PPP	10th	7th
Xl.24133.1.S1_a_at	11.174		above 4	PPP	10th	7th
Xl.26420.1.A1_at	11.1731		above 4	PPP	10th	7th
Xl.4720.1.S1_at	11.1679		above 4	PPP	10th	7th
Xl.600.1.S1_at	11.1659		above 4	PPP	10th	7th
AFFX-Xl-Gapd-5_s_at	11.1652	Xlc-PSIDs		PPP
Xl.25913.1.S1_at	11.1468		above 4	PPP	10th	7th
Xl.6937.1.S1_at	11.1401		above 4	PPP	10th	7th
Xl.16184.1.S1_at	11.1351		above 4	PPP	10th	7th
Xl.962.2.S1_at	11.1288		above 4	PPP	10th	7th
Xl.21083.1.S1_at	11.1255		above 4	PPP	10th	7th
Xl.22016.1.A1_s_at	11.1192		above 4	PPP	10th	7th
Xl.21357.1.S1_a_at	11.1161		above 4	PPP	10th	7th
Xl.6294.1.S1_at	11.1156		above 4	PPP	10th	7th
Xl.960.1.S1_at	11.1136		above 4	PPP	10th	7th
Xl.2613.1.S1_at	11.1133		above 4	PPP	10th	7th
Xl.4925.1.A1_at	11.1118		above 4	PPP	10th	7th
Xl.18436.1.A1_at	11.1115		above 4	PPP	10th	7th
Xl.24914.1.S1_a_at	11.1089		above 4	PPP	10th	7th
Xl.280.1.S1_at	11.1025		above 4	PPP	10th	7th
Xl.21849.1.S1_at	11.101		above 4	PPP	10th	7th
Xl.26218.1.A1_at	11.1002		above 4	PPP	10th	7th
Xl.4814.1.A1_at	11.0936		above 4	PPP	10th	7th
Xl.25877.1.S1_at	11.0902		above 4	PPP	10th	7th
Xl.8197.1.S1_at	11.0875		above 4	PPP	10th	7th
Xl.23703.1.A1_at	11.0858		above 4	PPP	10th	7th
Xl.26295.1.A1_at	11.0799		above 4	PPP	10th	7th
Xl.6038.1.S1_at	11.0725		above 4	PPP	10th	7th
Xl.6824.1.S1_at	11.0682		above 4	PPP	10th	7th
Xl.5296.1.A1_at	11.0681		above 4	PPP	10th	7th
Xl.8919.1.S1_x_at	11.0672		above 4	PPP	10th	7th
Xl.6687.1.S1_at	11.0645		above 4	PPP	10th	7th
Xl.8473.1.S1_at	11.0636		above 4	PPP	10th	7th
Xl.6621.1.S1_at	11.061		above 4	PPP	10th	7th
Xl.15894.2.A1_at	11.0604		above 4	PPP	10th	7th
Xl.23664.1.A1_s_at	11.0544		above 4	PPP	10th	7th
Xl.3862.2.S1_x_at	11.0543		above 4	PPP	10th	7th
Xl.8327.1.S1_at	11.0504		above 4	PPP	10th	7th
Xl.3862.1.S1_a_at	11.0497		above 4	PPP	10th	7th
Xl.740.1.S1_at	11.0496		above 4	PPP	10th	7th
Xl.6269.1.S1_a_at	11.0459		above 4	PPP	10th	7th
Xl.8785.1.S1_at	11.0422		above 4	PPP	10th	7th
Xl.5160.1.S1_at	11.042		above 4	PPP	10th	7th
Xl.8919.3.S1_x_at	11.0378		above 4	PPP	10th	7th
Xl.6024.1.S1_at	11.0246		above 4	PPP	10th	7th
Xl.7125.1.S1_at	11.0242		above 4	PPP	10th	7th
Xl.3447.1.S1_a_at	11.0236		above 4	PPP	10th	7th
Xl.6724.1.S1_x_at	11.0215		above 4	PPP	10th	7th
Xl.4728.2.S1_a_at	11.0192		above 4	PPP	10th	7th
Xl.24788.1.S1_s_at	11.0189		above 4	PPP	10th	7th
Xl.5021.1.S1_a_at	11.0179		above 4	PPP	10th	7th
Xl.24514.1.S1_at	11.016		above 4	PPP	10th	7th
Xl.5194.1.S1_at	11.008		above 4	PPP	10th	7th
Xl.26147.1.A1_s_at	11.0075		above 4	PPP	10th	7th
Xl.5904.1.S1_x_at	11.0054		above 4	PPP	10th	7th
Xl.6589.1.S1_at	11.0044		above 4	PPP	10th	7th
Xl.17470.1.A1_at	11.0016		above 4	PPP	10th	7th
Xl.5146.1.A1_at	11.0004		above 4	PPP	10th	7th
Xl.197.1.S1_s_at	10.9987		above 4	PPP	10th	7th
Xl.24936.1.A1_at	10.9982		above 4	PPP	10th	7th
Xl.21995.1.S1_s_at	10.9974		above 4	PPP	10th	7th
Xl.5543.1.S1_at	10.995		above 4	PPP	10th	7th
Xl.962.4.A1_at	10.9925		above 4	PPP	10th	7th
Xl.3447.1.S1_x_at	10.9911		above 4	PPP	10th	7th
Xl.23956.1.S1_at	10.9893		above 4	PPP	10th	7th
Xl.24757.1.A1_at	10.9884		above 4	PPP	10th	7th
Xl.3416.1.S1_s_at	10.9866		above 4	PPP	10th	7th
Xl.6291.1.A1_at	10.9854		above 4	PPP	10th	7th
Xl.3666.2.S1_at	10.9814		above 4	PPP	10th	7th
Xl.4433.1.S1_at	10.9785		above 4	PPP	10th	7th
Xl.8164.1.A1_at	10.976		above 4	PPP	10th	7th
Xl.26460.1.S1_at	10.9755		above 4	PPP	10th	7th
Xl.26083.2.S1_at	10.9741		above 4	PPP	10th	7th
Xl.744.1.S1_s_at	10.9715		above 4	PPP	10th	7th
Xl.755.1.S1_at	10.97		above 4	PPP	10th	7th
Xl.3360.1.S1_a_at	10.9645		above 4	PPP	10th	7th
Xl.20985.1.A1_at	10.9643		above 4	PPP	10th	7th
Xl.23836.1.S1_at	10.9612		above 4	PPP	10th	7th
Xl.11148.1.A1_at	10.9584		above 4	PPP	10th	7th
Xl.8347.1.S1_at	10.9561		above 4	PPP	10th	7th
Xl.24811.2.S1_at	10.9529		above 4	PPP	10th	7th
Xl.6043.1.S1_s_at	10.9486		above 4	PPP	10th	7th
Xl.5846.16.S1_at	10.9471		above 4	PPP	10th	7th
Xl.8243.1.S1_at	10.9406		above 4	PPP	10th	7th
Xl.8208.1.S1_at	10.94		above 4	PPP	10th	7th
Xl.24180.1.A1_at	10.9397		above 4	PPP	10th	7th
Xl.24743.1.A1_at	10.9389		above 4	PPP	10th	7th
Xl.3447.1.S2_at	10.9381		above 4	PPP	10th	7th
Xl.3447.1.S2_a_at	10.9368		above 4	PPP	10th	7th
Xl.6031.1.S1_at	10.9364		above 4	PPP	10th	7th
Xl.7949.2.A1_at	10.9302		above 4	PPP	10th	7th
Xl.23211.1.S1_at	10.9285		above 4	PPP	10th	7th
Xl.15738.1.S1_at	10.9266		above 4	PPP	10th	7th
Xl.23026.1.S1_s_at	10.9258		above 4	PPP	10th	7th
Xl.23808.1.S1_at	10.9235		above 4	PPP	10th	7th
Xl.5953.1.S1_at	10.9233		above 4	PPP	10th	7th
Xl.25771.1.S1_at	10.9158		above 4	PPP	10th	7th
Xl.5377.2.S1_at	10.9158		above 4	PPP	10th	7th
Xl.8229.1.S1_at	10.9119		above 4	PPP	10th	7th
Xl.4594.1.S2_at	10.91		above 4	PPP	10th	7th
Xl.8272.2.S1_a_at	10.906		above 4	PPP	10th	7th
Xl.2509.1.S1_a_at	10.9052		above 4	PPP	10th	7th
Xl.8471.1.S1_at	10.9049		above 4	PPP	10th	7th
Xl.13463.1.A1_s_at	10.9047		above 4	PPP	10th	7th
Xl.516.1.S1_s_at	10.9042		above 4	PPP	10th	7th
Xl.15232.1.A1_at	10.8972		above 4	PPP	10th	7th
Xl.3547.1.S1_at	10.8959		above 4	PPP	10th	7th
Xl.6567.1.S1_at	10.8951		above 4	PPP	10th	7th
Xl.22164.1.A1_at	10.8895		above 4	PPP	10th	7th
Xl.8388.2.S1_at	10.8856		above 4	PPP	10th	7th
Xl.7811.1.S1_at	10.8845		above 4	PPP	10th	7th
Xl.8532.1.A1_at	10.8832		above 4	PPP	10th	7th
Xl.4839.1.S1_at	10.8813		above 4	PPP	10th	7th
Xl.6557.1.S1_at	10.8742		above 4	PPP	10th	7th
Xl.6708.1.S1_at	10.8683		above 4	PPP	10th	7th
Xl.6802.1.S1_at	10.8677		above 4	PPP	10th	7th
Xl.6156.1.S1_at	10.8672		above 4	PPP	10th	7th
Xl.22158.1.A1_at	10.8672		above 4	PPP	10th	7th
Xl.7129.1.S1_at	10.8672		above 4	PPP	10th	7th
Xl.14023.1.A1_at	10.8642		above 4	PPP	10th	7th
Xl.7352.1.S1_at	10.8617		above 4	PPP	10th	7th
Xl.21939.2.A1_at	10.8598		above 4	PPP	10th	7th
Xl.3403.3.S1_at	10.8598		above 4	PPP	10th	7th
Xl.8902.2.S2_at	10.8597		above 4	PPP	10th	7th
Xl.1162.1.S1_at	10.8591		above 4	PPP	10th	7th
Xl.22762.1.S1_at	10.8559		above 4	PPP	10th	7th
Xl.2171.2.A1_at	10.8535		above 4	PPP	10th	7th
Xl.1198.1.S1_at	10.8497		above 4	PPP	10th	7th
Xl.6693.1.S1_at	10.8431		above 4	PPP	10th	7th
Xl.16224.1.A1_at	10.8429		above 4	PPP	10th	7th
Xl.12099.1.S1_s_at	10.8342		above 4	PPP	10th	7th
Xl.8138.1.S1_at	10.834		above 4	PPP	10th	7th
Xl.3667.1.S1_at	10.8326		above 4	PPP	10th	7th
Xl.5042.1.A1_at	10.827		above 4	PPP	10th	7th
Xl.199.1.S1_s_at	10.8252		above 4	PPP	10th	7th
Xl.5499.2.S1_at	10.8242		above 4	PPP	10th	7th
Xl.8153.1.S1_at	10.8231		above 4	PPP	10th	7th
Xl.7078.2.S1_a_at	10.8224		above 4	PPP	10th	7th
Xl.22941.1.A1_a_at	10.8224		above 4	PPP	10th	7th
Xl.7018.1.S1_at	10.8207		above 4	PPP	10th	7th
Xl.5375.1.A1_at	10.8176		above 4	PPP	10th	7th
Xl.21378.1.A1_a_at	10.815		above 4	PPP	10th	7th
Xl.14858.1.A1_at	10.811		above 4	PPP	10th	7th
Xl.12026.1.A1_at	10.8094		above 4	PPP	10th	7th
Xl.7623.1.S1_at	10.8075		above 4	PPP	10th	7th
Xl.8947.1.S1_x_at	10.8053		above 4	PPP	10th	7th
Xl.4252.1.A1_at	10.8045		above 4	PPP	10th	7th
Xl.7006.1.S1_at	10.8028		above 4	PPP	10th	7th
Xl.6069.1.A1_at	10.8024		above 4	PPP	10th	7th
Xl.4459.1.A1_at	10.7995		above 4	PPP	10th	7th
Xl.5315.1.A1_at	10.7985		above 4	PPP	10th	7th
Xl.23917.1.S1_at	10.7949		above 4	PPP	10th	7th
Xl.10480.1.A1_at	10.788		above 4	PPP	10th	7th
Xl.7509.1.S1_at	10.7875		above 4	PPP	10th	7th
Xl.9413.1.S1_s_at	10.7864		above 4	PPP	10th	7th
Xl.543.1.S1_at	10.7854		above 4	PPP	10th	7th
Xl.23993.1.A1_at	10.7849		above 4	PPP	10th	7th
Xl.2565.3.S1_at	10.7829		above 4	PPP	10th	7th
Xl.18885.1.S1_at	10.7821		above 4	PPP	10th	7th
Xl.16089.1.A1_at	10.7817		above 4	PPP	10th	7th
Xl.4797.1.A1_at	10.7806		above 4	PPP	10th	7th
Xl.18571.1.A1_at	10.7793		above 4	PPP	10th	7th
Xl.6191.1.S1_at	10.7783		above 4	PPP	10th	7th
Xl.26005.1.A1_at	10.7776		above 4	PPP	10th	7th
Xl.12057.2.A1_a_at	10.7764		above 4	PPP	10th	7th
Xl.2790.1.S1_at	10.7763		above 4	PPP	10th	7th
Xl.6724.1.S1_at	10.7759		above 4	PPP	10th	7th
Xl.26093.1.S1_at	10.7631		above 4	PPP	10th	7th
Xl.4461.1.A1_at	10.762		above 4	PPP	10th	7th
Xl.8907.1.S1_at	10.7585		above 4	PPP	10th	7th
Xl.24179.1.S1_at	10.7577		above 4	PPP	10th	7th
Xl.8775.2.A1_at	10.7563		above 4	PPP	10th	7th
Xl.3046.1.A1_at	10.7543		above 4	PPP	10th	7th
Xl.2565.1.S1_a_at	10.751		above 4	PPP	10th	7th
Xl.3421.1.S1_at	10.7441		above 4	PPP	10th	7th
Xl.12486.1.S1_at	10.7422		above 4	PPP	10th	7th
Xl.5502.1.S1_at	10.7357		above 4	PPP	10th	7th
Xl.790.1.S1_at	10.7296		above 4	PPP	10th	7th
Xl.22040.1.A1_a_at	10.7289		above 4	PPP	10th	7th
Xl.2562.1.S1_at	10.7216		above 4	PPP	10th	7th
Xl.8320.1.A1_at	10.7124		above 4	PPP	10th	7th
Xl.173.1.S1_at	10.7118		above 4	PPP	10th	7th
Xl.8573.1.S1_at	10.7077		above 4	PPP	10th	7th
Xl.1604.1.A1_at	10.7066		above 4	PPP	10th	7th
Xl.4652.1.A1_at	10.7055		above 4	PPP	10th	7th
Xl.23840.1.S1_at	10.6998		above 4	PPP	10th	7th
Xl.683.1.S1_at	10.698		above 4	PPP	10th	7th
Xl.23892.1.S1_at	10.6967		above 4	PPP	10th	7th
Xl.26410.1.A1_at	10.6957		above 4	PPP	10th	7th
Xl.5521.1.A1_at	10.6909		above 4	PPP	10th	7th
Xl.9183.1.A1_at	10.6905		above 4	PPP	10th	7th
Xl.14695.1.A1_at	10.6893		above 4	PPP	10th	7th
Xl.26213.1.S2_at	10.6848		above 4	PPP	10th	7th
Xl.2176.1.S1_at	10.6841		above 4	PPP	10th	7th
Xl.17440.1.S1_at	10.6824		above 4	PPP	10th	7th
Xl.3173.2.S1_a_at	10.6817		above 4	PPP	10th	7th
Xl.3642.1.A1_x_at	10.6816		above 4	PPP	10th	7th
Xl.24309.1.A1_at	10.681		above 4	PPP	10th	7th
Xl.2125.1.S1_at	10.6802		above 4	PPP	10th	7th
Xl.22082.1.S1_a_at	10.6779		above 4	PPP	10th	7th
Xl.23816.1.S1_at	10.6777		above 4	PPP	10th	7th
Xl.23453.1.S1_at	10.6733		above 4	PPP	10th	7th
Xl.3590.1.S1_s_at	10.6733		above 4	PPP	10th	7th
Xl.6177.1.A1_at	10.6729		above 4	PPP	10th	7th
Xl.4844.1.A1_at	10.6699		above 4	PPP	10th	7th
Xl.3667.2.S1_at	10.6699		above 4	PPP	10th	7th
Xl.2592.1.A1_at	10.6687		above 4	PPP	10th	7th
Xl.3289.1.A1_at	10.667		above 4	PPP	10th	7th
Xl.6708.1.S1_x_at	10.6639		above 4	PPP	10th	7th
Xl.17349.1.S1_at	10.6632		above 4	PPP	10th	7th
Xl.22784.2.S1_at	10.6628		above 4	PPP	10th	7th
Xl.5322.1.S1_at	10.66		above 4	PPP	10th	7th
Xl.7814.5.A1_at	10.66		above 4	PPP	10th	7th
Xl.15251.1.S1_at	10.6571		above 4	PPP	10th	7th
Xl.18750.1.S1_at	10.6515		above 4	PPP	10th	7th
Xl.4515.1.S2_a_at	10.6471		above 4	PPP	10th	7th
Xl.312.1.S1_at	10.6433		above 4	PPP	10th	7th
Xl.6201.1.S1_at	10.6427		above 4	PPP	10th	7th
Xl.6171.1.S1_at	10.6425		above 4	PPP	10th	7th
Xl.4681.1.S1_at	10.6421		above 4	PPP	10th	7th
Xl.7259.1.S1_at	10.6394		above 4	PPP	10th	7th
Xl.5136.1.A1_at	10.6384		above 4	PPP	10th	7th
Xl.3966.1.S1_at	10.6379		above 4	PPP	10th	7th
Xl.2565.1.S1_x_at	10.6348		above 4	PPP	10th	7th
Xl.4246.1.S1_at	10.6306		above 4	PPP	10th	7th
Xl.26120.2.A1_s_at	10.6298		above 4	PPP	10th	7th
Xl.18712.1.A1_s_at	10.6292		above 4	PPP	10th	7th
Xl.4949.1.A1_at	10.6266		above 4	PPP	10th	7th
Xl.4395.1.S1_at	10.6262		above 4	PPP	10th	7th
Xl.1802.1.A1_at	10.6245		above 4	PPP	10th	7th
Xl.6060.1.S1_a_at	10.6241		above 4	PPP	10th	7th
Xl.25042.2.A1_at	10.6239		above 4	PPP	10th	7th
Xl.9104.2.A1_a_at	10.6202		above 4	PPP	10th	7th
Xl.5014.2.S1_a_at	10.6182		above 4	PPP	10th	7th
Xl.3604.1.S1_at	10.6154		above 4	PPP	10th	7th
Xl.1748.1.S1_at	10.6152		above 4	PPP	10th	7th
Xl.24193.1.A1_at	10.6147		above 4	PPP	10th	7th
Xl.25734.1.S1_at	10.6124		above 4	PPP	10th	7th
Xl.3194.1.A1_at	10.6109		above 4	PPP	10th	7th
Xl.1092.1.S1_at	10.6109		above 4	PPP	10th	7th
Xl.21405.1.S1_at	10.6101		above 4	PPP	10th	7th
Xl.20540.1.S1_at	10.6079		above 4	PPP	10th	7th
Xl.3194.1.A1_x_at	10.6059		above 4	PPP	10th	7th
Xl.2237.1.S2_at	10.6055		above 4	PPP	10th	7th
Xl.6148.1.S1_at	10.605		above 4	PPP	10th	7th
Xl.15607.1.S1_at	10.6025		above 4	PPP	10th	7th
Xl.22091.1.A1_at	10.5992		above 4	PPP	10th	7th
Xl.2048.1.A1_at	10.5953		above 4	PPP	10th	7th
Xl.7614.1.S1_at	10.5938		above 4	PPP	10th	7th
Xl.882.1.S1_at	10.5933		above 4	PPP	10th	7th
Xl.8476.1.A1_at	10.5925		above 4	PPP	10th	7th
Xl.2308.1.S1_at	10.5922		above 4	PPP	10th	7th
Xl.6060.2.A1_x_at	10.5859		above 4	PPP	10th	7th
Xl.18794.1.S1_at	10.5856		above 4	PPP	10th	7th
Xl.25718.1.A1_at	10.5841		above 4	PPP	10th	7th
Xl.268.1.S1_at	10.5828		above 4	PPP	10th	7th
Xl.22710.1.S1_at	10.5815		above 4	PPP	10th	7th
Xl.7960.1.S1_at	10.5796		above 4	PPP	10th	7th
Xl.9994.1.S1_at	10.579		above 4	PPP	10th	7th
Xl.16434.1.S1_at	10.578		above 4	PPP	10th	7th
Xl.8249.1.S1_at	10.5773		above 4	PPP	10th	7th
Xl.24762.1.S1_at	10.5757		above 4	PPP	10th	7th
Xl.7171.1.S1_at	10.5753		above 4	PPP	10th	7th
Xl.5739.1.S1_at	10.5744		above 4	PPP	10th	7th
Xl.5149.2.S1_at	10.5743		above 4	PPP	10th	7th
Xl.23136.1.S2_at	10.5729		above 4	PPP	10th	7th
Xl.5178.2.A1_at	10.5721		above 4	PPP	10th	7th
Xl.24196.1.S1_at	10.5711		above 4	PPP	10th	7th
Xl.23901.1.S1_at	10.5696		above 4	PPP	10th	7th
Xl.22107.1.A1_at	10.5672		above 4	PPP	10th	7th
Xl.20760.1.S1_at	10.5671		above 4	PPP	10th	7th
Xl.6027.1.A1_a_at	10.5641		above 4	PPP	10th	7th
Xl.4605.2.S1_a_at	10.5625		above 4	PPP	10th	7th
Xl.715.2.A1_x_at	10.5612		above 4	PPP	10th	7th
Xl.7473.1.S1_at	10.5588		above 4	PPP	10th	7th
Xl.1940.1.S1_at	10.5583		above 4	PPP	10th	7th
Xl.7759.1.S1_a_at	10.5575		above 4	PPP	10th	7th
Xl.4540.1.S1_at	10.5567		above 4	PPP	10th	7th
Xl.2223.1.A1_at	10.549		above 4	PPP	10th	7th
Xl.3363.1.S1_at	10.5475		above 4	PPP	10th	7th
Xl.24407.1.S1_at	10.547		above 4	PPP	10th	7th
Xl.13019.1.S1_at	10.5445		above 4	PPP	10th	7th
Xl.4764.1.A1_at	10.544		above 4	PPP	10th	7th
Xl.24554.1.S1_at	10.5419		above 4	PPP	10th	7th
Xl.24083.1.S1_at	10.5406		above 4	PPP	10th	7th
Xl.13121.1.S1_at	10.5381		above 4	PPP	10th	7th
Xl.8529.1.S1_at	10.5377		above 4	PPP	10th	7th
AFFX-BioDn-5_at	10.5373	Xlc-PSIDs		PPP
Xl.14146.1.S1_at	10.5343		above 4	PPP	10th	7th
Xl.4420.1.A1_at	10.5279		above 4	PPP	10th	7th
Xl.8488.1.A1_at	10.5274		above 4	PPP	10th	7th
Xl.6679.2.A1_a_at	10.5255		above 4	PPP	10th	7th
AFFX-r2-Ec-bioC-3_at	10.5251	Xlc-PSIDs		PPP
Xl.7116.1.S1_at	10.5243		above 4	PPP	10th	7th
Xl.17825.1.A1_at	10.5227		above 4	PPP	10th	7th
Xl.23370.1.S1_at	10.522		above 4	PPP	10th	7th
Xl.12544.1.A1_at	10.5212		above 4	PPP	10th	7th
Xl.25632.1.S1_at	10.5203		above 4	PPP	10th	7th
Xl.11476.1.S1_at	10.519		above 4	PPP	10th	7th
Xl.10696.1.S1_at	10.5178		above 4	PPP	10th	7th
Xl.455.2.S1_at	10.5171		above 4	PPP	10th	7th
Xl.6708.2.S1_at	10.5146		above 4	PPP	10th	7th
Xl.23894.1.S1_at	10.5136		above 4	PPP	10th	7th
Xl.23196.1.S2_a_at	10.5126		above 4	PPP	10th	7th
Xl.2203.1.A1_at	10.5112		above 4	PPP	10th	7th
Xl.3642.2.S1_x_at	10.5107		above 4	PPP	10th	7th
Xl.8313.1.S1_at	10.5096		above 4	PPP	10th	7th
Xl.24727.2.A1_at	10.5073		above 4	PPP	10th	7th
Xl.26203.1.A1_s_at	10.493		above 4	PPP	10th	7th
Xl.19957.1.S1_at	10.489		above 4	PPP	10th	7th
Xl.8223.1.A1_at	10.4885		above 4	PPP	10th	7th
Xl.2861.1.A1_a_at	10.4881		above 4	PPP	10th	7th
Xl.3338.1.A1_at	10.4866		above 4	PPP	10th	7th
Xl.4603.1.S1_at	10.485		above 4	PPP	10th	7th
Xl.25248.1.S1_at	10.4846		above 4	PPP	10th	7th
Xl.26333.1.A1_at	10.4843		above 4	PPP	10th	7th
Xl.12045.1.S1_at	10.4762		above 4	PPP	10th	7th
Xl.7234.1.S1_at	10.4753		above 4	PPP	10th	7th
Xl.4043.1.S1_at	10.4726		above 4	PPP	10th	7th
Xl.4761.1.A1_at	10.472		above 4	PPP	10th	7th
Xl.3428.1.A1_at	10.4717		above 4	PPP	10th	7th
Xl.23872.1.S1_at	10.4711		above 4	PPP	10th	7th
Xl.11942.1.A1_at	10.4707		above 4	PPP	10th	7th
Xl.3189.1.S1_at	10.47		above 4	PPP	10th	7th
Xl.16128.1.A1_at	10.4696		above 4	PPP	10th	7th
Xl.22015.1.A1_s_at	10.4693		above 4	PPP	10th	7th
Xl.174.1.S1_at	10.4691		above 4	PPP	10th	7th
Xl.2844.1.S1_at	10.466		above 4	PPP	10th	7th
Xl.2483.1.A1_at	10.4649		above 4	PPP	10th	7th
Xl.24736.1.S1_at	10.4634		above 4	PPP	10th	7th
Xl.26173.1.A1_at	10.4617		above 4	PPP	10th	7th
Xl.8805.1.S1_at	10.4612		above 4	PPP	10th	7th
Xl.6119.1.A1_a_at	10.4611		above 4	PPP	10th	7th
Xl.519.1.S1_at	10.458		above 4	PPP	10th	7th
Xl.24516.1.S1_at	10.4501		above 4	PPP	10th	7th
Xl.22015.1.A1_x_at	10.45		above 4	PPP	10th	7th
Xl.25567.1.A1_at	10.4485		above 4	PPP	10th	7th
Xl.18288.1.S1_at	10.4471		above 4	PPP	10th	7th
Xl.4115.2.A1_x_at	10.4455		above 4	PPP	10th	7th
Xl.7512.1.S1_at	10.4455		above 4	PPP	10th	7th
Xl.8490.1.A1_at	10.4451		above 4	PPP	10th	7th
Xl.3502.1.A1_x_at	10.4418		above 4	PPP	10th	7th
Xl.6977.1.S1_at	10.4401		above 4	PPP	10th	7th
Xl.8383.1.S1_at	10.4396		above 4	PPP	10th	7th
Xl.6866.2.S1_at	10.4391		above 4	PPP	10th	7th
Xl.23718.1.A1_at	10.4386		above 4	PPP	10th	7th
Xl.9482.1.A1_at	10.4382		above 4	PPP	10th	7th
Xl.312.1.S2_at	10.4368		above 4	PPP	10th	7th
Xl.25745.1.S1_at	10.4346		above 4	PPP	10th	7th
Xl.14676.1.A1_at	10.4345		above 4	PPP	10th	7th
Xl.23026.1.S1_at	10.4338		above 4	PPP	10th	7th
Xl.16294.1.A1_at	10.431		above 4	PPP	10th	7th
Xl.7226.1.S1_at	10.4306		above 4	PPP	10th	7th
Xl.492.1.S1_at	10.4294		above 4	PPP	10th	7th
Xl.23802.1.S1_at	10.4261		above 4	PPP	10th	7th
Xl.12749.1.A1_at	10.4254		above 4	PPP	10th	7th
Xl.17345.1.A1_at	10.4248		above 4	PPP	10th	7th
Xl.8043.1.A1_at	10.4184		above 4	PPP	10th	7th
Xl.16276.1.S1_at	10.4166		above 4	PPP	10th	7th
Xl.6139.1.A1_at	10.4161		above 4	PPP	10th	7th
Xl.11705.1.S1_at	10.4154		above 4	PPP	10th	7th
Xl.15984.1.S1_at	10.4141		above 4	PPP	10th	6th
Xl.24429.1.S1_at	10.4141		above 4	PPP	10th	6th
Xl.25235.1.S1_at	10.4135		above 4	PPP	10th	6th
Xl.9027.1.A1_at	10.4107		above 4	PPP	10th	6th
Xl.6561.1.S1_x_at	10.4072		above 4	PPP	10th	6th
Xl.2620.1.S1_s_at	10.4071		above 4	PPP	10th	6th
Xl.6295.1.S1_at	10.4062		above 4	PPP	10th	6th
Xl.16493.1.S1_at	10.4038		above 4	PPP	10th	6th
Xl.15575.1.A1_s_at	10.4033		above 4	PPP	10th	6th
Xl.18692.1.A1_at	10.4029		above 4	PPP	10th	6th
Xl.21085.1.S1_at	10.3992		above 4	PPP	10th	6th
Xl.24027.1.S1_at	10.3976		above 4	PPP	10th	6th
Xl.20195.1.A1_at	10.3968		above 4	PPP	10th	6th
Xl.2243.1.S1_x_at	10.394		above 4	PPP	10th	6th
Xl.8589.2.A1_at	10.392		above 4	PPP	10th	6th
Xl.4708.1.S2_a_at	10.3903		above 4	PPP	10th	6th
Xl.6970.1.S1_at	10.3891		above 4	PPP	10th	6th
Xl.5149.1.S1_at	10.387		above 4	PPP	10th	6th
Xl.24438.1.S1_at	10.3868		above 4	PPP	10th	6th
Xl.8717.1.S1_at	10.3855		above 4	PPP	10th	6th
Xl.302.1.S1_at	10.3822		above 4	PPP	10th	6th
Xl.25828.1.A1_at	10.3819		above 4	PPP	10th	6th
Xl.24361.1.S1_at	10.3793		above 4	PPP	10th	6th
Xl.11.1.S1_at	10.3789		above 4	PPP	10th	6th
Xl.4115.2.A1_at	10.3778		above 4	PPP	10th	6th
Xl.942.1.A1_s_at	10.3778		above 4	PPP	10th	6th
Xl.3896.1.A1_at	10.3739		above 4	PPP	10th	6th
Xl.3881.1.S1_at	10.3725		above 4	PPP	10th	6th
Xl.17442.1.A1_at	10.3723		above 4	PPP	10th	6th
Xl.25891.1.A1_at	10.372		above 4	PPP	10th	6th
Xl.8285.2.S1_at	10.3616		above 4	PPP	10th	6th
Xl.17690.2.A1_at	10.3616		above 4	PPP	10th	6th
Xl.22150.1.A1_at	10.3598		above 4	PPP	10th	6th
Xl.19047.1.A1_at	10.3588		above 4	PPP	10th	6th
Xl.23790.1.S1_at	10.3579		above 4	PPP	10th	6th
Xl.6770.1.S1_at	10.3577		above 4	PPP	10th	6th
Xl.1759.1.A1_at	10.3558		above 4	PPP	10th	6th
Xl.25540.1.S1_at	10.3552		above 4	PPP	10th	6th
Xl.5178.2.A1_x_at	10.3513		above 4	PPP	10th	6th
Xl.13834.1.A1_at	10.3497		above 4	PPP	10th	6th
Xl.3867.1.S1_at	10.348		above 4	PPP	10th	6th
Xl.5959.2.S1_at	10.3419		above 4	PPP	10th	6th
Xl.2913.1.S1_at	10.3364		above 4	PPP	10th	6th
Xl.6831.1.S1_at	10.3354		above 4	PPP	10th	6th
Xl.5846.14.S1_at	10.3353		above 4	PPP	10th	6th
Xl.24412.1.S1_at	10.3352		above 4	PPP	10th	6th
Xl.7157.1.S1_at	10.3351		above 4	PPP	10th	6th
Xl.3150.1.S1_at	10.335		above 4	PPP	10th	6th
Xl.1132.1.S1_at	10.33		above 4	PPP	10th	6th
Xl.9454.1.S1_a_at	10.3286		above 4	PPP	10th	6th
Xl.9287.1.S1_s_at	10.3268		above 4	PPP	10th	6th
Xl.26159.1.S1_s_at	10.3254		above 4	PPP	10th	6th
Xl.589.1.S1_at	10.325		above 4	PPP	10th	6th
Xl.14004.1.S1_at	10.3235		above 4	PPP	10th	6th
Xl.5466.1.A1_at	10.323		above 4	PPP	10th	6th
Xl.21939.1.S1_at	10.3225		above 4	PPP	10th	6th
Xl.25936.1.A1_at	10.3224		above 4	PPP	10th	6th
Xl.11583.1.A1_at	10.3217		above 4	PPP	10th	6th
Xl.4715.1.S1_s_at	10.3194		above 4	PPP	10th	6th
Xl.6504.1.S1_at	10.3159		above 4	PPP	10th	6th
Xl.6015.1.A1_at	10.3155		above 4	PPP	10th	6th
Xl.22149.1.S1_at	10.3131		above 4	PPP	10th	6th
Xl.3109.1.S1_at	10.3124		above 4	PPP	10th	6th
Xl.24557.1.A1_s_at	10.3116		above 4	PPP	10th	6th
Xl.23438.1.S1_at	10.3101		above 4	PPP	10th	6th
Xl.4717.1.S1_at	10.309		above 4	PPP	10th	6th
Xl.2546.1.S1_at	10.3077		above 4	PPP	10th	6th
Xl.9413.1.S1_at	10.3027		above 4	PPP	10th	6th
Xl.8183.1.S1_at	10.2994		above 4	PPP	10th	6th
Xl.23218.1.S1_at	10.2976		above 4	PPP	10th	6th
Xl.16480.1.S1_at	10.2942		above 4	PPP	10th	6th
Xl.8166.1.S1_at	10.2942		above 4	PPP	10th	6th
Xl.7269.1.S1_at	10.2933		above 4	PPP	10th	6th
Xl.10139.1.S1_at	10.2921		above 4	PPP	10th	6th
Xl.637.1.A1_at	10.2862		above 4	PPP	10th	6th
Xl.1879.1.A1_at	10.2855		above 4	PPP	10th	6th
Xl.22529.1.S1_at	10.2853		above 4	PPP	10th	6th
Xl.3783.1.S1_a_at	10.2846		above 4	PPP	10th	6th
Xl.6299.1.S1_at	10.2836		above 4	PPP	10th	6th
Xl.22087.1.A1_x_at	10.2823		above 4	PPP	10th	6th
Xl.4796.1.A1_at	10.2822		above 4	PPP	10th	6th
Xl.1563.1.A1_at	10.2787		above 4	PPP	10th	6th
Xl.10742.1.A1_at	10.2764		above 4	PPP	10th	6th
Xl.3383.1.A1_at	10.2755		above 4	PPP	10th	6th
Xl.23870.1.A1_at	10.275		above 4	PPP	10th	6th
Xl.20003.1.S1_at	10.2747		above 4	PPP	10th	6th
Xl.18077.1.A1_at	10.2745		above 4	PPP	10th	6th
Xl.14328.1.S1_at	10.274		above 4	PPP	10th	6th
Xl.12707.1.A1_at	10.2735		above 4	PPP	10th	6th
Xl.8757.2.A1_at	10.2723		above 4	PPP	10th	6th
Xl.12104.1.S1_at	10.2716		above 4	PPP	10th	6th
Xl.1861.1.A1_at	10.2691		above 4	PPP	10th	6th
Xl.15138.1.S1_at	10.2613		above 4	PPP	10th	6th
Xl.15832.2.A1_at	10.2607		above 4	PPP	10th	6th
Xl.23408.1.S1_at	10.2594		above 4	PPP	10th	6th
Xl.15993.1.S1_at	10.2594		above 4	PPP	10th	6th
Xl.3258.1.A1_at	10.2587		above 4	PPP	10th	6th
Xl.7914.1.S1_x_at	10.2576		above 4	PPP	10th	6th
Xl.15054.1.S1_at	10.2563		above 4	PPP	10th	6th
Xl.11555.1.A1_at	10.2543		above 4	PPP	10th	6th
Xl.16173.1.A1_at	10.2528		above 4	PPP	10th	6th
Xl.4594.1.S1_at	10.2492		above 4	PPP	10th	6th
Xl.794.1.A1_at	10.2456		above 4	PPP	10th	6th
Xl.5161.1.S1_at	10.2448		above 4	PPP	10th	6th
Xl.24384.2.S1_at	10.2446		above 4	PPP	10th	6th
Xl.10898.1.A1_at	10.2378		above 4	PPP	10th	6th
Xl.11988.1.S1_s_at	10.2248		above 4	PPP	10th	6th
Xl.11981.1.S1_at	10.2227		above 4	PPP	10th	6th
Xl.24768.1.S1_at	10.219		above 4	PPP	10th	6th
Xl.25660.2.S1_at	10.2173		above 4	PPP	10th	6th
Xl.23977.1.S1_at	10.2171		above 4	PPP	10th	6th
Xl.8212.1.A1_at	10.2142		above 4	PPP	10th	6th
Xl.6267.1.S1_a_at	10.2138		above 4	PPP	10th	6th
Xl.5537.2.A1_x_at	10.2124		above 4	PPP	10th	6th
Xl.573.1.S1_at	10.2094		above 4	PPP	10th	6th
Xl.9565.1.S1_at	10.2085		above 4	PPP	10th	6th
Xl.3189.2.A1_at	10.2066		above 4	PPP	10th	6th
Xl.25255.1.A1_at	10.206		above 4	PPP	10th	6th
Xl.7819.1.S1_at	10.2041		above 4	PPP	10th	6th
Xl.8955.1.A1_at	10.2041		above 4	PPP	10th	6th
Xl.1449.1.A1_at	10.2013		above 4	PPP	10th	6th
Xl.17370.1.S1_at	10.1992		above 4	PPP	10th	6th
Xl.4223.1.S1_at	10.1963		above 4	PPP	10th	6th
Xl.10583.1.S1_at	10.1955		above 4	PPP	10th	6th
Xl.24109.1.A1_s_at	10.1929		above 4	PPP	10th	6th
Xl.25405.1.S1_at	10.1929		above 4	PPP	10th	6th
Xl.4101.1.S1_at	10.1919		above 4	PPP	10th	6th
Xl.26073.1.A1_at	10.1882		above 4	PPP	10th	6th
Xl.24806.1.A1_at	10.1876		above 4	PPP	10th	6th
Xl.22948.1.S1_at	10.1873		above 4	PPP	10th	6th
Xl.25628.2.A1_at	10.1841		above 4	PPP	10th	6th
Xl.21357.1.S1_at	10.1838		above 4	PPP	10th	6th
Xl.5046.1.A1_at	10.1825		above 4	PPP	10th	6th
Xl.3152.1.S1_at	10.1822		above 4	PPP	10th	6th
Xl.3545.1.S1_at	10.1812		above 4	PPP	10th	6th
Xl.7704.1.S1_at	10.1794		above 4	PPP	10th	6th
Xl.5012.1.S1_at	10.1788		above 4	PPP	10th	6th
Xl.23832.1.S1_at	10.1786		above 4	PPP	10th	6th
Xl.5002.1.S1_at	10.1761		above 4	PPP	10th	6th
Xl.22860.1.A1_at	10.1755		above 4	PPP	10th	6th
Xl.331.1.S1_at	10.1683		above 4	PPP	10th	6th
Xl.15940.1.A1_at	10.1674		above 4	PPP	10th	6th
Xl.900.1.S1_at	10.1669		above 4	PPP	10th	6th
Xl.10295.1.S1_at	10.1665		above 4	PPP	10th	6th
Xl.7341.1.S1_at	10.1655		above 4	PPP	10th	6th
Xl.11450.1.S1_at	10.1643		above 4	PPP	10th	6th
Xl.24394.1.S1_at	10.1631		above 4	PPP	10th	6th
Xl.5249.1.S1_at	10.1618		above 4	PPP	10th	6th
Xl.5847.1.S1_at	10.1613		above 4	PPP	10th	6th
Xl.676.1.S1_at	10.1594		above 4	PPP	10th	6th
Xl.25945.1.A1_at	10.1586		above 4	PPP	10th	6th
Xl.8356.1.A1_at	10.1574		above 4	PPP	10th	6th
Xl.550.1.S1_at	10.1543		above 4	PPP	10th	6th
Xl.7012.1.A1_at	10.1535		above 4	PPP	10th	6th
Xl.14214.1.A1_at	10.1486		above 4	PPP	10th	6th
Xl.6140.1.S1_at	10.148		above 4	PPP	10th	6th
Xl.14738.1.A1_at	10.146		above 4	PPP	10th	6th
Xl.4448.2.S1_at	10.1455		above 4	PPP	10th	6th
Xl.4390.1.A1_s_at	10.1442		above 4	PPP	10th	6th
Xl.194.1.S1_at	10.1413		above 4	PPP	10th	6th
Xl.23709.1.A1_at	10.1408		above 4	PPP	10th	6th
Xl.8589.1.S1_at	10.1401		above 4	PPP	10th	6th
Xl.12284.1.A1_x_at	10.1363		above 4	PPP	10th	6th
Xl.21696.1.S1_at	10.1319		above 4	PPP	10th	6th
Xl.25369.1.A1_at	10.1317		above 4	PPP	10th	6th
Xl.26159.2.A1_at	10.1297		above 4	PPP	10th	6th
Xl.25556.2.S1_at	10.1285		above 4	PPP	10th	6th
Xl.13654.1.A1_at	10.128		above 4	PPP	10th	6th
AFFX-r2-Ec-bioC-5_at	10.1276	Xlc-PSIDs		PPP
Xl.5178.1.S1_at	10.1236		above 4	PPP	10th	6th
Xl.3773.1.S1_at	10.1206		above 4	PPP	10th	6th
Xl.13885.1.A1_s_at	10.1186		above 4	PPP	10th	6th
Xl.21906.1.S1_at	10.1174		above 4	PPP	10th	6th
Xl.25963.1.A1_at	10.1162		above 4	PPP	10th	6th
Xl.7152.1.A1_at	10.1145		above 4	PPP	10th	6th
Xl.15894.1.S1_at	10.1124		above 4	PPP	10th	6th
Xl.24220.1.S1_at	10.1123		above 4	PPP	10th	6th
Xl.4312.1.A1_x_at	10.1122		above 4	PPP	10th	6th
Xl.15892.1.S1_at	10.112		above 4	PPP	10th	6th
Xl.6832.1.A1_at	10.1112		above 4	PPP	10th	6th
Xl.5227.1.S1_at	10.111		above 4	PPP	10th	6th
Xl.3711.1.A1_at	10.1043		above 4	PPP	10th	6th
Xl.3255.1.S1_at	10.1027		above 4	PPP	10th	6th
Xl.15007.1.A1_at	10.0991		above 4	PPP	10th	6th
Xl.9177.1.A1_at	10.0973		above 4	PPP	10th	6th
Xl.7780.3.S1_a_at	10.0945		above 4	PPP	10th	6th
Xl.6179.1.A1_at	10.0945		above 4	PPP	10th	6th
Xl.991.1.S1_at	10.0919		above 4	PPP	10th	6th
Xl.10123.1.A1_at	10.0913		above 4	PPP	10th	6th
Xl.24219.1.S1_at	10.0904		above 4	PPP	10th	6th
Xl.15540.1.A1_at	10.0892		above 4	PPP	10th	6th
Xl.14257.1.S1_at	10.0888		above 4	PPP	10th	6th
Xl.5488.1.S1_s_at	10.0874		above 4	PPP	10th	6th
Xl.22847.1.A1_a_at	10.0859		above 4	PPP	10th	6th
Xl.8318.1.S1_at	10.0836		above 4	PPP	10th	6th
Xl.7137.1.S1_at	10.0814		above 4	PPP	10th	6th
Xl.2861.2.S1_x_at	10.0772		above 4	PPP	10th	6th
Xl.24681.1.A1_at	10.0748		above 4	PPP	10th	6th
Xl.8331.1.A1_at	10.0738		above 4	PPP	10th	6th
Xl.24987.1.S1_at	10.0732		above 4	PPP	10th	6th
Xl.254.1.S1_a_at	10.0705		above 4	PPP	10th	6th
Xl.775.1.S1_at	10.0686		above 4	PPP	10th	6th
Xl.15139.1.A1_at	10.067		above 4	PPP	10th	6th
Xl.23973.1.A1_at	10.0655		above 4	PPP	10th	6th
Xl.8981.1.A1_at	10.0652		above 4	PPP	10th	6th
Xl.8717.2.A1_at	10.0642		above 4	PPP	10th	6th
Xl.4403.1.S1_at	10.0609		above 4	PPP	10th	6th
Xl.6054.1.A1_at	10.0577		above 4	PPP	10th	6th
Xl.16687.1.A1_at	10.0537		above 4	PPP	10th	6th
Xl.1096.1.S1_at	10.0534		above 4	PPP	10th	6th
Xl.7814.4.S1_at	10.0517		above 4	PPP	10th	6th
Xl.5983.1.S1_x_at	10.0503		above 4	PPP	10th	6th
Xl.18563.1.A1_at	10.0499		above 4	PPP	10th	6th
Xl.25182.1.S1_at	10.0499		above 4	PPP	10th	6th
Xl.23438.1.S2_s_at	10.0495		above 4	PPP	10th	6th
Xl.3422.1.S1_at	10.0478		above 4	PPP	10th	6th
Xl.6984.1.S1_at	10.0426		above 4	PPP	10th	6th
Xl.18103.1.A1_at	10.042		above 4	PPP	10th	6th
Xl.744.1.S1_at	10.0408		above 4	PPP	10th	6th
Xl.3371.1.S1_at	10.0402		above 4	PPP	10th	6th
Xl.26361.1.A1_at	10.0394		above 4	PPP	10th	6th
Xl.24043.1.S1_at	10.0384		above 4	PPP	10th	6th
Xl.23419.1.S1_s_at	10.0363		above 4	PPP	10th	6th
Xl.15697.1.A1_at	10.0358		above 4	PPP	10th	6th
Xl.16169.1.S1_at	10.0351		above 4	PPP	10th	6th
Xl.1520.1.S1_s_at	10.0333		above 4	PPP	10th	6th
Xl.1079.2.A1_at	10.0317		above 4	PPP	10th	6th
Xl.24362.1.A1_at	10.029		above 4	PPP	10th	6th
Xl.16339.1.A1_at	10.0282		above 4	PPP	10th	6th
Xl.188.1.S1_at	10.0281		above 4	PPP	10th	6th
Xl.7696.1.A1_at	10.0255		above 4	PPP	10th	6th
Xl.5092.1.A1_at	10.0254		above 4	PPP	10th	6th
Xl.26147.1.A1_at	10.0236		above 4	PPP	10th	6th
Xl.1204.1.S1_at	10.0229		above 4	PPP	10th	6th
Xl.5608.1.S1_at	10.0205		above 4	PPP	10th	6th
Xl.5143.2.A1_at	10.0205		above 4	PPP	10th	6th
Xl.6995.1.A1_at	10.0165		above 4	PPP	10th	6th
Xl.19018.1.S1_at	10.0159		above 4	PPP	10th	6th
Xl.17309.1.A1_s_at	10.0158		above 4	PPP	10th	6th
Xl.10.1.S1_s_at	10.0145		above 4	PPP	10th	6th
Xl.20950.1.S2_at	10.0127		above 4	PPP	10th	6th
Xl.8728.1.S1_at	10.0123		above 4	PPP	10th	6th
Xl.1861.1.A1_x_at	10.0114		above 4	PPP	10th	6th
Xl.9410.1.A1_at	10.0105		above 4	PPP	10th	6th
Xl.9822.1.A1_at	10.0105		above 4	PPP	10th	6th
Xl.11557.1.A1_at	10.007		above 4	PPP	10th	6th
Xl.6324.1.A1_at	10.0045		above 4	PPP	10th	6th
Xl.19852.1.S1_a_at	10.0039		above 4	PPP	10th	6th
Xl.3708.1.S1_at	10.0026		above 4	PPP	10th	6th
Xl.23883.2.S1_a_at	9.99972		above 4	PPP	10th	6th
Xl.9694.1.A1_at	9.99666		above 4	PPP	10th	6th
Xl.23716.1.S1_at	9.99602		above 4	PPP	10th	6th
Xl.7980.1.A1_at	9.99573		above 4	PPP	10th	6th
Xl.16292.1.A1_at	9.99091		above 4	PPP	10th	6th
Xl.5846.11.A1_at	9.99008		above 4	PPP	10th	6th
Xl.2091.2.A1_a_at	9.98841		above 4	PPP	10th	6th
Xl.22040.2.A1_at	9.98824		above 4	PPP	10th	6th
Xl.14091.1.A1_at	9.98662		above 4	PPP	10th	6th
Xl.19583.1.A1_at	9.98587		above 4	PPP	10th	6th
Xl.636.1.S1_at	9.98444		above 4	PPP	10th	6th
Xl.3780.1.A1_at	9.98425		above 4	PPP	10th	6th
Xl.24301.1.S1_at	9.98393		above 4	PPP	10th	6th
Xl.25734.2.S1_at	9.98151		above 4	PPP	10th	6th
Xl.21346.1.A1_at	9.98057		above 4	PPP	10th	6th
Xl.25746.1.A1_at	9.97655		above 4	PPP	10th	6th
Xl.5547.1.S1_at	9.97144		above 4	PPP	10th	6th
Xl.23136.1.S1_s_at	9.97064		above 4	PPP	10th	6th
Xl.15825.1.S1_at	9.97024		above 4	PPP	10th	6th
Xl.23807.1.A1_at	9.96532		above 4	PPP	10th	6th
Xl.24788.1.S1_at	9.96531		above 4	PPP	10th	6th
Xl.21804.1.S1_s_at	9.96274		above 4	PPP	10th	6th
Xl.15048.2.A1_at	9.9616		above 4	PPP	10th	6th
Xl.23731.1.S1_at	9.96061		above 4	PPP	10th	6th
Xl.22684.1.A1_at	9.95709		above 4	PPP	10th	6th
Xl.5445.1.A1_at	9.95557		above 4	PPP	10th	6th
Xl.7178.1.A1_at	9.95496		above 4	PPP	10th	6th
Xl.8361.1.A1_at	9.95484		above 4	PPP	10th	6th
Xl.14560.1.A1_at	9.95255		above 4	PPP	10th	6th
Xl.1023.1.S1_at	9.95214		above 4	PPP	10th	6th
Xl.3642.1.A1_a_at	9.95188		above 4	PPP	10th	6th
Xl.13712.1.A1_at	9.94945		above 4	PPP	10th	6th
Xl.17505.1.A1_at	9.94801		above 4	PPP	10th	6th
Xl.15861.1.S1_at	9.94785		above 4	PPP	10th	6th
Xl.4306.1.S1_at	9.94699		above 4	PPP	10th	6th
Xl.715.2.A1_at	9.94648		above 4	PPP	10th	6th
Xl.25548.1.A1_at	9.94497		above 4	PPP	10th	6th
Xl.7592.1.A1_at	9.94217		above 4	PPP	10th	6th
Xl.3401.1.A1_at	9.94065		above 4	PPP	10th	6th
Xl.3001.1.A1_at	9.94021		above 4	PPP	10th	6th
Xl.15128.1.S1_at	9.93879		above 4	PPP	10th	6th
Xl.3445.1.A1_a_at	9.93686		above 4	PPP	10th	6th
Xl.4672.1.S1_at	9.93667		above 4	PPP	10th	6th
Xl.8977.1.A1_at	9.93602		above 4	PPP	10th	6th
Xl.6258.1.S1_at	9.93592		above 4	PPP	10th	6th
Xl.8177.1.S1_s_at	9.93569		above 4	PPP	10th	6th
Xl.21408.1.S1_at	9.93558		above 4	PPP	10th	6th
Xl.79.1.S1_at	9.93296		above 4	PPP	10th	6th
Xl.15862.2.A1_at	9.93157		above 4	PPP	10th	6th
Xl.1773.1.S1_at	9.9311		above 4	PPP	10th	6th
Xl.22727.1.S1_at	9.92935		above 4	PPP	10th	6th
Xl.14228.1.S1_at	9.92828		above 4	PPP	10th	6th
Xl.15558.1.A1_at	9.92824		above 4	PPP	10th	6th
Xl.26315.1.A1_at	9.92784		above 4	PPP	10th	6th
Xl.4623.1.A1_at	9.92769		above 4	PPP	10th	6th
Xl.15832.1.S1_at	9.9275		above 4	PPP	10th	6th
Xl.23787.3.S1_at	9.92749		above 4	PPP	10th	6th
Xl.25552.1.A1_x_at	9.92618		above 4	PPP	10th	6th
Xl.10877.1.A1_at	9.92555		above 4	PPP	10th	6th
Xl.3043.1.S1_at	9.92371		above 4	PPP	10th	6th
Xl.4329.2.S1_a_at	9.92346		above 4	PPP	10th	6th
Xl.6749.1.A1_at	9.9198		above 4	PPP	10th	6th
Xl.25636.1.S1_at	9.91963		above 4	PPP	10th	6th
Xl.4115.1.S1_a_at	9.91876		above 4	PPP	10th	6th
Xl.14237.1.S1_at	9.91846		above 4	PPP	10th	6th
Xl.13360.1.A1_at	9.91814		above 4	PPP	10th	6th
Xl.5888.2.S1_at	9.91727		above 4	PPP	10th	6th
Xl.10511.3.A1_x_at	9.91592		above 4	PPP	10th	6th
Xl.792.1.S1_at	9.91232		above 4	PPP	10th	6th
Xl.6994.1.S1_at	9.91045		above 4	PPP	10th	6th
Xl.198.1.S1_at	9.90853		above 4	PPP	10th	6th
Xl.15987.2.A1_s_at	9.9081		above 4	PPP	10th	6th
Xl.4332.1.S1_at	9.9067		above 4	PPP	10th	6th
Xl.8784.1.A1_at	9.90454		above 4	PPP	10th	6th
Xl.23261.2.S1_a_at	9.90406		above 4	PPP	10th	6th
Xl.8113.1.S1_at	9.90372		above 4	PPP	10th	6th
Xl.26114.1.A1_at	9.90215		above 4	PPP	10th	6th
Xl.2011.1.A1_at	9.90202		above 4	PPP	10th	6th
Xl.17540.1.A1_at	9.8989		above 4	PPP	10th	6th
Xl.15754.1.A1_at	9.8988		above 4	PPP	10th	6th
Xl.26205.1.S1_at	9.8948		above 4	PPP	10th	6th
Xl.4969.2.S1_at	9.89476		above 4	PPP	10th	6th
Xl.7033.1.A1_s_at	9.89399		above 4	PPP	10th	6th
Xl.23293.1.S1_at	9.89336		above 4	PPP	10th	6th
Xl.4677.2.A1_at	9.89069		above 4	PPP	10th	6th
Xl.24557.1.A1_at	9.88979		above 4	PPP	10th	6th
Xl.15844.1.S1_at	9.88958		above 4	PPP	10th	6th
Xl.14355.1.A1_at	9.8829		above 4	PPP	10th	6th
Xl.16382.1.A1_at	9.88258		above 4	PPP	10th	6th
Xl.9125.1.A1_at	9.88202		above 4	PPP	10th	6th
Xl.13442.3.A1_at	9.88197		above 4	PPP	10th	6th
Xl.853.1.S1_s_at	9.87975		above 4	PPP	10th	6th
Xl.20094.2.A1_at	9.87954		above 4	PPP	10th	6th
AFFX-BioC-3_at	9.8787	Xlc-PSIDs		PPP
Xl.7935.1.S1_at	9.87829		above 4	PPP	10th	6th
Xl.10596.1.A1_at	9.87659		above 4	PPP	10th	6th
Xl.22040.1.A1_at	9.87522		above 4	PPP	10th	6th
Xl.23146.1.S1_s_at	9.87405		above 4	PPP	10th	6th
Xl.16858.1.A1_at	9.87277		above 4	PPP	10th	6th
Xl.25863.1.A1_s_at	9.87106		above 4	PPP	10th	6th
Xl.25707.1.S1_at	9.8684		above 4	PPP	10th	6th
Xl.2151.1.S1_at	9.86808		above 4	PPP	10th	6th
Xl.2618.1.A1_x_at	9.86708		above 4	PPP	10th	6th
Xl.8448.1.S1_a_at	9.8628		above 4	PPP	10th	6th
Xl.26445.1.A1_at	9.86201		above 4	PPP	10th	6th
Xl.10906.1.S1_at	9.86		above 4	PPP	10th	6th
Xl.11943.1.S1_at	9.85996		above 4	PPP	10th	6th
Xl.21357.2.S1_at	9.85965		above 4	PPP	10th	6th
Xl.11101.1.A1_at	9.85907		above 4	PPP	10th	6th
Xl.16799.1.S1_at	9.85899		above 4	PPP	10th	6th
Xl.13925.1.A1_at	9.85793		above 4	PPP	10th	6th
Xl.8311.1.S1_at	9.85776		above 4	PPP	10th	6th
Xl.715.1.S2_at	9.85684		above 4	PPP	10th	6th
Xl.6074.1.A1_at	9.85674		above 4	PPP	10th	6th
Xl.14076.1.A1_at	9.85165		above 4	PPP	10th	6th
Xl.1475.1.A1_at	9.85141		above 4	PPP	10th	6th
Xl.3317.2.S1_at	9.85131		above 4	PPP	9th	6th
Xl.8388.1.S1_a_at	9.85077		above 4	PPP	9th	6th
Xl.9224.1.S1_at	9.84991		above 4	PPP	9th	6th
Xl.26457.1.A1_at	9.8498		above 4	PPP	9th	6th
Xl.14449.1.A1_x_at	9.84961		above 4	PPP	9th	6th
Xl.18412.1.S1_at	9.84958		above 4	PPP	9th	6th
Xl.6960.1.A1_at	9.84669		above 4	PPP	9th	6th
Xl.12045.1.S1_a_at	9.84589		above 4	PPP	9th	6th
Xl.5056.1.A1_at	9.84578		above 4	PPP	9th	6th
Xl.5630.2.S1_at	9.84497		above 4	PPP	9th	6th
Xl.3521.1.A1_at	9.84343		above 4	PPP	9th	6th
Xl.2666.1.A1_at	9.84162		above 4	PPP	9th	6th
Xl.4423.2.S1_a_at	9.84072		above 4	PPP	9th	6th
Xl.5537.2.A1_at	9.83853		above 4	PPP	9th	6th
Xl.518.1.S1_at	9.83105		above 4	PPP	9th	6th
Xl.9052.1.A1_at	9.83065		above 4	PPP	9th	6th
Xl.23821.1.S1_at	9.83027		above 4	PPP	9th	6th
Xl.11322.1.S1_at	9.83019		above 4	PPP	9th	6th
Xl.11151.1.S1_at	9.82596		above 4	PPP	9th	6th
Xl.3780.1.A1_s_at	9.82583		above 4	PPP	9th	6th
Xl.24399.1.A1_at	9.82493		above 4	PPP	9th	6th
Xl.1133.1.S1_at	9.82455		above 4	PPP	9th	6th
Xl.3502.1.A1_a_at	9.82416		above 4	PPP	9th	6th
Xl.3393.1.S1_at	9.82224		above 4	PPP	9th	6th
Xl.7965.1.S1_at	9.82158		above 4	PPP	9th	6th
Xl.7260.1.S1_at	9.8209		above 4	PPP	9th	6th
Xl.1929.1.A1_at	9.82044		above 4	PPP	9th	6th
Xl.5845.1.A1_at	9.82034		above 4	PPP	9th	6th
Xl.4947.1.S1_at	9.81975		above 4	PPP	9th	6th
Xl.15452.1.A1_at	9.81648		above 4	PPP	9th	6th
Xl.163.1.S1_at	9.81609		above 4	PPP	9th	6th
Xl.693.2.S1_a_at	9.81604		above 4	PPP	9th	6th
Xl.516.1.S1_at	9.81329		above 4	PPP	9th	6th
Xl.5659.1.S1_at	9.81212		above 4	PPP	9th	6th
Xl.16467.1.S1_x_at	9.81181		above 4	PPP	9th	6th
Xl.4567.1.S1_at	9.81161		above 4	PPP	9th	6th
Xl.4627.1.A1_at	9.81128		above 4	PPP	9th	6th
Xl.10936.1.A1_at	9.81104		above 4	PPP	9th	6th
Xl.8467.1.S1_at	9.8098		above 4	PPP	9th	6th
Xl.4448.2.S1_x_at	9.80882		above 4	PPP	9th	6th
Xl.5865.1.A1_at	9.80743		above 4	PPP	9th	6th
Xl.22941.1.A1_at	9.80633		above 4	PPP	9th	6th
Xl.3138.1.S1_at	9.80577		above 4	PPP	9th	6th
Xl.11200.1.A1_at	9.80533		above 4	PPP	9th	6th
Xl.6194.2.S1_x_at	9.80353		above 4	PPP	9th	6th
Xl.5959.1.S1_a_at	9.80263		above 4	PPP	9th	6th
Xl.7645.2.S1_x_at	9.80229		above 4	PPP	9th	6th
Xl.22391.1.A1_at	9.80122		above 4	PPP	9th	6th
Xl.2408.1.S1_at	9.80065		above 4	PPP	9th	6th
Xl.24082.1.A1_a_at	9.79862		above 4	PPP	9th	6th
Xl.11711.1.S1_at	9.79698		above 4	PPP	9th	6th
Xl.7570.1.S1_at	9.79687		above 4	PPP	9th	6th
Xl.12723.1.A1_at	9.79497		above 4	PPP	9th	6th
Xl.24246.1.A1_at	9.79312		above 4	PPP	9th	6th
Xl.10170.1.A1_at	9.79147		above 4	PPP	9th	6th
Xl.7065.2.A1_at	9.79087		above 4	PPP	9th	6th
Xl.3814.1.S1_at	9.78724		above 4	PPP	9th	6th
Xl.5587.1.A1_at	9.78657		above 4	PPP	9th	6th
Xl.17449.1.A1_at	9.78582		above 4	PPP	9th	6th
Xl.1573.1.A1_at	9.78548		above 4	PPP	9th	6th
Xl.800.1.S1_at	9.78302		above 4	PPP	9th	6th
Xl.161.1.S1_at	9.78178		above 4	PPP	9th	6th
Xl.22775.1.A1_at	9.77968		above 4	PPP	9th	6th
Xl.5477.1.S1_a_at	9.7758		above 4	PPP	9th	6th
Xl.9750.1.S1_at	9.77506		above 4	PPP	9th	6th
Xl.21128.1.S1_at	9.77477		above 4	PPP	9th	6th
Xl.25270.1.A1_at	9.77457		above 4	PPP	9th	6th
Xl.6032.1.S1_at	9.77454		above 4	PPP	9th	6th
Xl.6256.1.S1_at	9.77454		above 4	PPP	9th	6th
Xl.9527.1.A1_at	9.7726		above 4	PPP	9th	6th
Xl.6186.1.A1_a_at	9.77247		above 4	PPP	9th	6th
Xl.4183.1.S1_s_at	9.77163		above 4	PPP	9th	6th
Xl.7027.1.S1_at	9.77022		above 4	PPP	9th	6th
Xl.4832.1.A1_at	9.77006		above 4	PPP	9th	6th
Xl.8144.1.A1_at	9.7699		above 4	PPP	9th	6th
Xl.2784.1.S1_at	9.76948		above 4	PPP	9th	6th
Xl.15591.1.S1_at	9.76827		above 4	PPP	9th	6th
Xl.8232.2.S1_at	9.76742		above 4	PPP	9th	6th
Xl.24051.1.A1_at	9.76675		above 4	PPP	9th	6th
Xl.8880.1.S1_at	9.7666		above 4	PPP	9th	6th
Xl.5578.1.S1_at	9.76488		above 4	PPP	9th	6th
Xl.17848.1.A1_at	9.76458		above 4	PPP	9th	6th
Xl.17432.1.S2_at	9.7643		above 4	PPP	9th	6th
Xl.24745.1.A1_at	9.76303		above 4	PPP	9th	6th
Xl.5983.2.A1_at	9.76261		above 4	PPP	9th	6th
Xl.4448.1.S1_at	9.76158		above 4	PPP	9th	6th
Xl.26462.1.A1_at	9.75995		above 4	PPP	9th	6th
Xl.7319.1.A1_at	9.7575		above 4	PPP	9th	6th
Xl.26156.1.A1_at	9.75642		above 4	PPP	9th	6th
Xl.5883.1.A1_at	9.75572		above 4	PPP	9th	6th
Xl.8624.1.S2_at	9.7546		above 4	PPP	9th	6th
Xl.16873.1.S1_at	9.7541		above 4	PPP	9th	6th
Xl.21417.1.S1_at	9.75336		above 4	PPP	9th	6th
Xl.5861.1.S1_at	9.75265		above 4	PPP	9th	6th
Xl.17782.1.A1_at	9.75234		above 4	PPP	9th	6th
Xl.7040.2.A1_at	9.75225		above 4	PPP	9th	6th
Xl.17461.1.S1_at	9.75193		above 4	PPP	9th	6th
Xl.25723.1.A1_at	9.75179		above 4	PPP	9th	6th
Xl.11493.1.S1_at	9.75167		above 4	PPP	9th	6th
Xl.939.1.S1_at	9.75071		above 4	PPP	9th	6th
Xl.4584.1.S1_at	9.75067		above 4	PPP	9th	6th
Xl.3502.1.A1_at	9.74927		above 4	PPP	9th	6th
Xl.23845.1.A1_a_at	9.7484		above 4	PPP	9th	6th
Xl.9287.2.S1_at	9.74809		above 4	PPP	9th	6th
Xl.23262.2.A1_at	9.7465		above 4	PPP	9th	6th
Xl.24452.1.S1_at	9.74455		above 4	PPP	9th	6th
Xl.11487.1.A1_at	9.7443		above 4	PPP	9th	6th
Xl.1620.1.S1_at	9.74321		above 4	PPP	9th	6th
Xl.14936.1.A1_at	9.74059		above 4	PPP	9th	6th
Xl.21992.1.S1_at	9.73962		above 4	PPP	9th	6th
Xl.3959.1.A1_at	9.73957		above 4	PPP	9th	6th
Xl.962.1.S1_a_at	9.73711		above 4	PPP	9th	6th
Xl.22123.2.S1_at	9.73708		above 4	PPP	9th	6th
Xl.9590.1.A1_x_at	9.73549		above 4	PPP	9th	6th
Xl.476.1.S1_at	9.73525		above 4	PPP	9th	6th
Xl.4223.1.S1_a_at	9.73486		above 4	PPP	9th	6th
Xl.14532.1.S1_at	9.73455		above 4	PPP	9th	6th
Xl.921.1.S1_at	9.73406		above 4	PPP	9th	6th
Xl.6194.2.S1_a_at	9.73158		above 4	PPP	9th	6th
Xl.23743.1.S1_at	9.73024		above 4	PPP	9th	6th
Xl.19560.1.S1_at	9.72795		above 4	PPP	9th	6th
Xl.12215.2.A1_at	9.72761		above 4	PPP	9th	6th
Xl.486.1.S1_s_at	9.72605		above 4	PPP	9th	6th
Xl.11979.1.S1_at	9.72568		above 4	PPP	9th	6th
Xl.22093.1.A1_at	9.72531		above 4	PPP	9th	6th
Xl.6003.1.S1_at	9.72526		above 4	PPP	9th	6th
Xl.6758.1.A1_a_at	9.72443		above 4	PPP	9th	6th
Xl.25185.1.A1_at	9.72302		above 4	PPP	9th	6th
Xl.7217.1.S1_at	9.72027		above 4	PPP	9th	6th
Xl.23143.1.S1_at	9.71961		above 4	PPP	9th	6th
Xl.4889.1.A1_at	9.71932		above 4	PPP	9th	6th
Xl.25824.1.S1_at	9.71775		above 4	PPP	9th	6th
Xl.19842.2.A1_at	9.7112		above 4	PPP	9th	6th
Xl.199.1.S1_at	9.711		above 4	PPP	9th	6th
Xl.1690.1.S1_at	9.71038		above 4	PPP	9th	6th
Xl.13311.1.A1_at	9.71004		above 4	PPP	9th	6th
Xl.24467.2.A1_at	9.70801		above 4	PPP	9th	6th
Xl.14886.1.A1_s_at	9.70769		above 4	PPP	9th	6th
Xl.6748.1.S1_at	9.70497		above 4	PPP	9th	6th
Xl.21929.1.S1_at	9.70416		above 4	PPP	9th	6th
Xl.850.1.S1_at	9.70373		above 4	PPP	9th	6th
Xl.24545.1.A1_at	9.70235		above 4	PPP	9th	6th
Xl.26073.2.S1_at	9.70151		above 4	PPP	9th	6th
Xl.17540.1.A1_x_at	9.69865		above 4	PPP	9th	6th
Xl.15001.1.A1_at	9.69852		above 4	PPP	9th	6th
Xl.25705.1.A1_at	9.69598		above 4	PPP	9th	6th
Xl.7308.1.A1_at	9.69597		above 4	PPP	9th	6th
Xl.16695.1.A1_at	9.69555		above 4	PPP	9th	6th
Xl.836.1.S1_at	9.69121		above 4	PPP	9th	6th
Xl.21035.1.S1_at	9.69061		above 4	PPP	9th	6th
Xl.23780.1.S1_at	9.68981		above 4	PPP	9th	6th
Xl.8353.1.A1_at	9.68555		above 4	PPP	9th	6th
Xl.21268.1.S1_at	9.68453		above 4	PPP	9th	6th
Xl.10764.1.A1_at	9.68423		above 4	PPP	9th	6th
Xl.8757.1.S1_at	9.68327		above 4	PPP	9th	6th
Xl.5366.1.S1_at	9.68326		above 4	PPP	9th	6th
Xl.13740.1.A1_at	9.68317		above 4	PPP	9th	6th
Xl.3546.1.S1_at	9.68284		above 4	PPP	9th	6th
Xl.388.1.S1_at	9.68195		above 4	PPP	9th	6th
Xl.2599.1.S1_at	9.68188		above 4	PPP	9th	6th
Xl.661.1.S1_at	9.6815		above 4	PPP	9th	6th
Xl.24780.1.A1_at	9.68032		above 4	PPP	9th	6th
Xl.6273.1.S1_at	9.67789		above 4	PPP	9th	6th
Xl.13677.1.A1_at	9.67679		above 4	PPP	9th	6th
Xl.18092.1.A1_at	9.67505		above 4	PPP	9th	6th
Xl.18043.1.A1_at	9.67437		above 4	PPP	9th	6th
Xl.9590.1.A1_at	9.67351		above 4	PPP	9th	6th
Xl.23755.1.S1_at	9.67266		above 4	PPP	9th	6th
Xl.2908.1.A1_at	9.66998		above 4	PPP	9th	6th
Xl.1956.1.S1_at	9.66958		above 4	PPP	9th	6th
Xl.11458.1.S1_at	9.66931		above 4	PPP	9th	6th
Xl.4502.2.A1_at	9.66909		above 4	PPP	9th	6th
Xl.10335.1.A1_at	9.66791		above 4	PPP	9th	6th
Xl.7726.1.A1_at	9.66672		above 4	PPP	9th	6th
Xl.6847.1.S2_at	9.66564		above 4	PPP	9th	6th
Xl.7905.1.S1_at	9.66453		above 4	PPP	9th	6th
Xl.24319.1.A1_at	9.66348		above 4	PPP	9th	6th
Xl.15147.1.A1_at	9.66344		above 4	PPP	9th	6th
Xl.10926.1.A1_at	9.66077		above 4	PPP	9th	6th
Xl.15910.1.A1_at	9.66051		above 4	PPP	9th	6th
Xl.16062.1.A1_at	9.66028		above 4	PPP	9th	6th
Xl.5298.1.S1_at	9.65805		above 4	PPP	9th	6th
Xl.7576.1.A1_at	9.65737		above 4	PPP	9th	6th
Xl.10756.1.A1_at	9.6573		above 4	PPP	9th	6th
Xl.14801.1.A1_at	9.65706		above 4	PPP	9th	6th
Xl.4224.1.S1_a_at	9.65696		above 4	PPP	9th	6th
Xl.1335.1.S1_at	9.65689		above 4	PPP	9th	6th
Xl.421.1.S1_at	9.65432		above 4	PPP	9th	6th
Xl.6650.1.S1_at	9.65415		above 4	PPP	9th	6th
Xl.10287.1.S1_at	9.65378		above 4	PPP	9th	6th
Xl.13504.1.S1_at	9.65286		above 4	PPP	9th	6th
Xl.17492.2.S1_x_at	9.65274		above 4	PPP	9th	6th
Xl.16765.1.A1_at	9.6498		above 4	PPP	9th	6th
Xl.3301.1.S1_at	9.64959		above 4	PPP	9th	6th
Xl.9745.1.A1_at	9.64937		above 4	PPP	9th	6th
Xl.6215.2.S1_a_at	9.64903		above 4	PPP	9th	6th
Xl.4300.1.S1_at	9.64774		above 4	PPP	9th	6th
Xl.18645.1.A1_at	9.64709		above 4	PPP	9th	6th
Xl.11115.1.A1_at	9.64414		above 4	PPP	9th	6th
Xl.25278.1.S1_at	9.6429		above 4	PPP	9th	6th
Xl.1922.1.A1_at	9.6417		above 4	PPP	9th	6th
Xl.15484.1.S1_at	9.63869		above 4	PPP	9th	6th
Xl.24218.1.S1_at	9.63758		above 4	PPP	9th	6th
Xl.26465.1.A1_at	9.6364		above 4	PPP	9th	6th
Xl.4310.1.S1_at	9.63491		above 4	PPP	9th	6th
Xl.15114.1.S1_at	9.63412		above 4	PPP	9th	6th
Xl.14003.1.S1_at	9.63314		above 4	PPP	9th	6th
Xl.26451.1.A1_at	9.6331		above 4	PPP	9th	6th
Xl.4312.1.A1_at	9.63188		above 4	PPP	9th	6th
Xl.7355.1.S1_at	9.63055		above 4	PPP	9th	6th
Xl.24488.1.A1_at	9.62964		above 4	PPP	9th	6th
Xl.24785.1.S1_at	9.62951		above 4	PPP	9th	6th
Xl.9840.1.A1_at	9.62834		above 4	PPP	9th	6th
Xl.16320.1.S1_at	9.62781		above 4	PPP	9th	6th
Xl.3077.1.S1_at	9.62717		above 4	PPP	9th	6th
Xl.875.1.S1_at	9.62477		above 4	PPP	9th	6th
Xl.4423.3.S1_at	9.62449		above 4	PPP	9th	6th
Xl.23550.1.S1_at	9.62342		above 4	PPP	9th	6th
Xl.9181.1.S1_at	9.62064		above 4	PPP	9th	6th
Xl.25940.1.S1_at	9.62048		above 4	PPP	9th	6th
Xl.25062.1.S1_at	9.61867		above 4	PPP	9th	6th
Xl.4853.1.A1_at	9.61786		above 4	PPP	9th	6th
Xl.22941.1.A1_x_at	9.61608		above 4	PPP	9th	6th
Xl.10006.1.A1_at	9.61516		above 4	PPP	9th	6th
Xl.8628.1.S1_at	9.61466		above 4	PPP	9th	6th
Xl.2620.1.S1_at	9.61372		above 4	PPP	9th	6th
Xl.7680.1.A1_at	9.61237		above 4	PPP	9th	6th
Xl.7945.1.A1_at	9.61174		above 4	PPP	9th	6th
Xl.175.1.S1_a_at	9.61119		above 4	PPP	9th	6th
Xl.26210.1.S1_at	9.61034		above 4	PPP	9th	6th
Xl.10467.1.A1_at	9.60841		above 4	PPP	9th	6th
Xl.3354.1.A1_at	9.608		above 4	PPP	9th	6th
Xl.3139.1.A1_at	9.60773		above 4	PPP	9th	6th
Xl.24460.2.A1_at	9.60682		above 4	PPP	9th	6th
Xl.5777.1.S1_at	9.6052		above 4	PPP	9th	6th
Xl.2266.1.A1_a_at	9.60432		above 4	PPP	9th	6th
Xl.6468.1.S1_at	9.60418		above 4	PPP	9th	6th
Xl.4115.1.S1_x_at	9.60385		above 4	PPP	9th	6th
Xl.7509.1.S2_at	9.60316		above 4	PPP	9th	6th
Xl.6065.1.S1_at	9.60237		above 4	PPP	9th	6th
Xl.3005.1.S1_at	9.60232		above 4	PPP	9th	6th
Xl.21848.1.S1_at	9.60226		above 4	PPP	9th	6th
Xl.3625.1.S1_at	9.60164		above 4	PPP	9th	6th
Xl.7415.1.A1_at	9.59987		above 4	PPP	9th	6th
Xl.5014.1.A1_at	9.59676		above 4	PPP	9th	6th
Xl.16781.1.S2_at	9.59478		above 4	PPP	9th	6th
Xl.13793.1.A1_at	9.59394		above 4	PPP	9th	6th
Xl.7190.1.A1_at	9.59236		above 4	PPP	9th	6th
Xl.4219.1.S1_at	9.5923		above 4	PPP	9th	6th
Xl.4506.1.S1_at	9.58872		above 4	PPP	9th	6th
Xl.10194.1.A1_at	9.58543		above 4	PPP	9th	6th
Xl.3743.1.A1_at	9.58443		above 4	PPP	9th	6th
Xl.7071.1.S2_at	9.58415		above 4	PPP	9th	6th
Xl.1519.2.S1_at	9.58361		above 4	PPP	9th	6th
Xl.5835.1.A1_at	9.58345		above 4	PPP	9th	6th
Xl.7949.1.S1_at	9.58249		above 4	PPP	9th	6th
Xl.11583.1.A1_x_at	9.58075		above 4	PPP	9th	6th
Xl.16467.1.S1_a_at	9.58026		above 4	PPP	9th	6th
Xl.24660.1.S1_at	9.57682		above 4	PPP	9th	6th
Xl.25377.1.S1_at	9.57658		above 4	PPP	9th	6th
Xl.10601.1.A1_at	9.57444		above 4	PPP	9th	6th
Xl.1564.1.A1_at	9.57427		above 4	PPP	9th	6th
Xl.2277.1.A1_at	9.57154		above 4	PPP	9th	6th
Xl.16117.1.S1_at	9.571		above 4	PPP	9th	6th
Xl.4083.1.S1_at	9.56801		above 4	PPP	9th	6th
Xl.7070.1.S1_at	9.56653		above 4	PPP	9th	6th
Xl.4912.1.A1_at	9.56617		above 4	PPP	9th	6th
Xl.23864.2.S1_at	9.56484		above 4	PPP	9th	6th
Xl.2487.1.S1_at	9.56451		above 4	PPP	9th	6th
Xl.24876.1.S1_at	9.56232		above 4	PPP	9th	6th
Xl.3136.1.S1_at	9.56218		above 4	PPP	9th	6th
Xl.6425.1.S1_at	9.56173		above 4	PPP	9th	6th
Xl.25073.1.S1_at	9.56148		above 4	PPP	9th	6th
Xl.10393.1.A1_at	9.56115		above 4	PPP	9th	6th
Xl.8137.1.A1_at	9.56086		above 4	PPP	9th	6th
Xl.6620.1.A1_s_at	9.5569		above 4	PPP	9th	6th
Xl.5955.1.S1_at	9.55666		above 4	PPP	9th	6th
Xl.9291.1.A1_at	9.55538		above 4	PPP	9th	6th
Xl.6985.1.S1_at	9.55429		above 4	PPP	9th	6th
Xl.7181.1.S1_at	9.55393		above 4	PPP	9th	6th
Xl.16783.1.S1_at	9.5531		above 4	PPP	9th	6th
Xl.19992.1.S1_at	9.55083		above 4	PPP	9th	6th
Xl.10220.1.A1_at	9.54958		above 4	PPP	9th	6th
Xl.22083.1.A1_a_at	9.54889		above 4	PPP	9th	6th
Xl.9454.1.S1_at	9.54748		above 4	PPP	9th	6th
Xl.10563.1.S1_at	9.54745		above 4	PPP	9th	6th
Xl.1407.1.S1_at	9.5459		above 4	PPP	9th	6th
Xl.853.1.S1_at	9.54588		above 4	PPP	9th	6th
Xl.14672.1.S1_at	9.5448		above 4	PPP	9th	6th
Xl.7638.1.S1_at	9.54168		above 4	PPP	9th	6th
Xl.297.2.A1_at	9.54141		above 4	PPP	9th	6th
Xl.14787.1.A1_at	9.54001		above 4	PPP	9th	6th
Xl.21673.1.A1_at	9.5399		above 4	PPP	9th	6th
Xl.6248.1.S1_at	9.53976		above 4	PPP	9th	6th
Xl.25847.1.S1_at	9.53629		above 4	PPP	9th	6th
Xl.6561.1.S1_at	9.53576		above 4	PPP	9th	6th
Xl.24050.2.S1_a_at	9.53455		above 4	PPP	9th	6th
Xl.8543.1.A1_at	9.53352		above 4	PPP	9th	6th
Xl.6758.1.A1_x_at	9.53338		above 4	PPP	9th	6th
Xl.19249.1.S1_at	9.53324		above 4	PPP	9th	6th
Xl.4840.1.S1_at	9.53277		above 4	PPP	9th	6th
Xl.4605.2.S1_at	9.5325		above 4	PPP	9th	6th
Xl.17482.1.S1_at	9.53209		above 4	PPP	9th	6th
Xl.331.1.S1_s_at	9.52813		above 4	PPP	9th	6th
Xl.25742.1.S1_at	9.52665		above 4	PPP	9th	6th
Xl.2251.1.S1_at	9.52599		above 4	PPP	9th	6th
Xl.8101.1.S1_at	9.52573		above 4	PPP	9th	6th
Xl.13585.1.A1_at	9.52512		above 4	PPP	9th	6th
Xl.24370.1.S1_a_at	9.52264		above 4	PPP	9th	6th
Xl.8341.1.A1_at	9.52111		above 4	PPP	9th	6th
Xl.18029.1.A1_at	9.52104		above 4	PPP	9th	6th
Xl.25776.1.S1_at	9.52084		above 4	PPP	9th	6th
Xl.6405.1.S1_at	9.51888		above 4	PPP	9th	6th
Xl.15070.1.S1_at	9.51804		above 4	PPP	9th	6th
Xl.12378.1.S1_at	9.51637		above 4	PPP	9th	6th
Xl.19170.1.A1_at	9.51469		above 4	PPP	9th	6th
Xl.14792.1.A1_at	9.51419		above 4	PPP	9th	6th
Xl.6108.1.A1_at	9.514		above 4	PPP	9th	6th
Xl.24749.1.A1_at	9.51327		above 4	PPP	9th	6th
Xl.1496.1.A1_at	9.51313		above 4	PPP	9th	6th
Xl.15376.1.A1_at	9.51284		above 4	PPP	9th	6th
Xl.22251.1.A1_at	9.51271		above 4	PPP	9th	6th
Xl.4683.1.S1_at	9.51135		above 4	PPP	9th	6th
Xl.9800.1.S1_at	9.5111		above 4	PPP	9th	6th
Xl.9638.1.A1_at	9.5108		above 4	PPP	9th	6th
Xl.6664.1.S1_at	9.51013		above 4	PPP	9th	6th
Xl.24722.1.S1_at	9.50845		above 4	PPP	9th	6th
Xl.18529.1.A1_at	9.50743		above 4	PPP	9th	6th
Xl.22088.1.S1_at	9.50614		above 4	PPP	9th	6th
Xl.4271.1.S1_at	9.50591		above 4	PPP	9th	6th
Xl.15762.1.A1_at	9.50554		above 4	PPP	9th	6th
Xl.14976.1.A1_at	9.50553		above 4	PPP	9th	6th
Xl.18257.1.S1_at	9.50481		above 4	PPP	9th	6th
Xl.24021.1.S1_at	9.50353		above 4	PPP	9th	6th
Xl.16538.2.A1_s_at	9.50186		above 4	PPP	9th	6th
Xl.24401.1.A1_at	9.50031		above 4	PPP	9th	6th
Xl.648.1.S1_at	9.50029		above 4	PPP	9th	6th
Xl.4611.1.S1_at	9.50006		above 4	PPP	9th	6th
Xl.24283.1.S1_at	9.49844		above 4	PPP	9th	6th
Xl.15719.1.S1_at	9.49785		above 4	PPP	9th	6th
Xl.8081.1.S1_at	9.49681		above 4	PPP	9th	6th
Xl.3888.1.S1_at	9.49654		above 4	PPP	9th	6th
Xl.20053.1.A1_at	9.49569		above 4	PPP	9th	6th
Xl.6881.1.S1_at	9.49109		above 4	PPP	9th	6th
Xl.14810.2.A1_a_at	9.49094		above 4	PPP	9th	6th
Xl.24808.1.S1_at	9.49068		above 4	PPP	9th	6th
Xl.4080.1.S1_at	9.49044		above 4	PPP	9th	6th
Xl.10056.1.A1_at	9.48762		above 4	PPP	9th	6th
Xl.8222.3.S1_at	9.48665		above 4	PPP	9th	6th
Xl.24171.1.S1_at	9.4863		above 4	PPP	9th	6th
Xl.6307.1.S1_at	9.48478		above 4	PPP	9th	6th
Xl.13136.1.S1_at	9.48424		above 4	PPP	9th	6th
Xl.9454.2.A1_x_at	9.484		above 4	PPP	9th	6th
Xl.9772.1.S1_at	9.48308		above 4	PPP	9th	6th
Xl.2688.1.S1_at	9.47896		above 4	PPP	9th	6th
Xl.24236.1.S1_at	9.47885		above 4	PPP	9th	6th
Xl.5598.1.A1_at	9.47691		above 4	PPP	9th	6th
Xl.15969.1.S1_s_at	9.4731		above 4	PPP	9th	6th
Xl.1085.1.S1_at	9.4726		above 4	PPP	9th	6th
Xl.23823.1.S1_at	9.47176		above 4	PPP	9th	6th
Xl.4586.1.A1_at	9.47123		above 4	PPP	9th	6th
Xl.1199.1.S1_at	9.47007		above 4	PPP	9th	6th
Xl.1844.1.S1_at	9.46989		above 4	PPP	9th	6th
Xl.3519.1.S1_at	9.46888		above 4	PPP	9th	6th
Xl.7935.1.S2_a_at	9.46817		above 4	PPP	9th	6th
Xl.2671.1.A1_at	9.46807		above 4	PPP	9th	6th
Xl.8391.1.A1_at	9.46626		above 4	PPP	9th	6th
Xl.5846.13.S1_s_at	9.46562		above 4	PPP	9th	6th
Xl.11127.1.A1_at	9.46508		above 4	PPP	9th	6th
Xl.3052.1.S1_at	9.46445		above 4	PPP	9th	6th
Xl.4316.1.A1_at	9.46406		above 4	PPP	9th	6th
Xl.1676.1.A1_at	9.46391		above 4	PPP	9th	6th
Xl.11988.1.S1_at	9.46287		above 4	PPP	9th	6th
Xl.7363.1.A1_at	9.46272		above 4	PPP	9th	6th
Xl.19751.1.A1_at	9.46222		above 4	PPP	9th	6th
Xl.7449.1.S1_at	9.46194		above 4	PPP	9th	6th
Xl.15451.1.A1_at	9.46131		above 4	PPP	9th	6th
Xl.5831.2.A1_at	9.46014		above 4	PPP	9th	6th
Xl.14229.1.A1_at	9.45981		above 4	PPP	9th	6th
Xl.1275.1.S1_at	9.45939		above 4	PPP	9th	6th
Xl.3306.1.S1_at	9.45816		above 4	PPP	9th	6th
Xl.19048.1.S1_at	9.45629		above 4	PPP	9th	6th
Xl.7983.1.S1_at	9.45618		above 4	PPP	9th	6th
Xl.23861.1.S1_at	9.45617		above 4	PPP	9th	6th
Xl.7064.1.A1_at	9.45462		above 4	PPP	9th	6th
Xl.3000.1.A1_at	9.45358		above 4	PPP	9th	6th
Xl.14415.1.S1_at	9.45303		above 4	PPP	9th	6th
Xl.21076.1.S1_at	9.45296		above 4	PPP	9th	6th
Xl.5772.1.S1_at	9.45261		above 4	PPP	9th	6th
Xl.25637.1.S1_at	9.4516		above 4	PPP	9th	6th
Xl.22956.1.A1_at	9.45139		above 4	PPP	9th	6th
Xl.13557.1.S1_at	9.44991		above 4	PPP	9th	6th
Xl.9863.1.S1_at	9.44834		above 4	PPP	9th	6th
Xl.2687.1.A1_at	9.448		above 4	PPP	9th	6th
Xl.24269.1.S1_at	9.4463		above 4	PPP	9th	6th
Xl.6758.1.A1_at	9.44437		above 4	PPP	9th	6th
Xl.3805.1.S1_at	9.44434		above 4	PPP	9th	6th
Xl.14581.1.A1_at	9.44295		above 4	PPP	9th	6th
Xl.4880.2.S1_a_at	9.44201		above 4	PPP	9th	6th
Xl.9454.2.A1_at	9.44179		above 4	PPP	9th	6th
Xl.1639.1.S1_at	9.4412		above 4	PPP	9th	6th
Xl.2520.1.S1_at	9.44084		above 4	PPP	9th	6th
Xl.2747.1.S2_a_at	9.44008		above 4	PPP	9th	6th
Xl.1906.1.S1_at	9.43847		above 4	PPP	9th	6th
Xl.6474.1.S1_a_at	9.4373		above 4	PPP	9th	6th
Xl.25179.1.S1_at	9.43698		above 4	PPP	9th	6th
Xl.5178.1.S1_a_at	9.43612		above 4	PPP	9th	6th
Xl.16883.1.S1_at	9.43612		above 4	PPP	9th	6th
Xl.24158.1.A1_at	9.43526		above 4	PPP	9th	6th
Xl.8625.2.A1_at	9.43492		above 4	PPP	9th	6th
Xl.12302.2.A1_at	9.4336		above 4	PPP	9th	6th
Xl.10510.1.A1_at	9.43145		above 4	PPP	9th	6th
Xl.24211.1.A1_at	9.431		above 4	PPP	9th	6th
Xl.8761.1.S1_at	9.43007		above 4	PPP	9th	6th
Xl.12216.1.S1_at	9.42975		above 4	PPP	9th	6th
Xl.23749.1.S1_at	9.4284		above 4	PPP	9th	6th
Xl.23328.1.S1_at	9.42566		above 4	PPP	9th	6th
Xl.22847.2.A1_x_at	9.42506		above 4	PPP	9th	6th
Xl.23938.2.S1_at	9.42482		above 4	PPP	9th	6th
Xl.334.1.S1_at	9.42389		above 4	PPP	9th	6th
Xl.12727.1.A1_at	9.42331		above 4	PPP	9th	6th
Xl.1182.1.S1_at	9.42091		above 4	PPP	9th	6th
Xl.23820.2.A1_at	9.42091		above 4	PPP	9th	6th
Xl.3864.2.S2_at	9.41929		above 4	PPP	9th	6th
Xl.4564.1.S1_at	9.41624		above 4	PPP	9th	6th
Xl.5869.1.S1_at	9.41604		above 4	PPP	9th	6th
Xl.16309.1.A1_at	9.41354		above 4	PPP	9th	6th
Xl.5904.2.S1_at	9.41299		above 4	PPP	9th	6th
Xl.23522.1.S1_at	9.41275		above 4	PPP	9th	6th
Xl.10312.1.A1_at	9.41045		above 4	PPP	9th	6th
Xl.16310.1.A1_at	9.40979		above 4	PPP	9th	6th
Xl.13978.3.A1_at	9.40892		above 4	PPP	9th	6th
Xl.7787.1.S1_at	9.40849		above 4	PPP	9th	6th
Xl.6117.1.S1_at	9.40842		above 4	PPP	9th	6th
Xl.7602.1.S2_at	9.40842		above 4	PPP	9th	6th
Xl.5891.1.S1_a_at	9.40809		above 4	PPP	9th	6th
Xl.24398.1.A1_at	9.40525		above 4	PPP	9th	6th
Xl.24005.1.A1_at	9.40223		above 4	PPP	9th	6th
Xl.6075.1.A1_at	9.40033		above 4	PPP	9th	6th
Xl.6754.1.A1_at	9.40024		above 4	PPP	9th	6th
Xl.8926.1.A1_at	9.39986		above 4	PPP	9th	6th
Xl.2879.1.S1_at	9.39873		above 4	PPP	9th	6th
Xl.7014.1.A1_a_at	9.39856		above 4	PPP	9th	6th
Xl.26443.1.A1_at	9.39771		above 4	PPP	9th	6th
Xl.2405.1.A1_at	9.39531		above 4	PPP	9th	6th
Xl.4856.1.S1_at	9.39442		above 4	PPP	9th	6th
Xl.2445.1.A1_at	9.39158		above 4	PPP	9th	6th
Xl.13548.2.A1_at	9.38953		above 4	PPP	9th	6th
Xl.23767.1.A1_at	9.38936		above 4	PPP	9th	6th
Xl.15878.1.S1_at	9.38827		above 4	PPP	9th	6th
Xl.2149.1.A1_at	9.38772		above 4	PPP	9th	6th
Xl.5076.1.S1_at	9.38703		above 4	PPP	9th	6th
Xl.23448.2.A1_at	9.38699		above 4	PPP	9th	6th
Xl.26085.1.S1_at	9.3862		above 4	PPP	9th	6th
Xl.4541.1.A1_at	9.38498		above 4	PPP	9th	6th
Xl.2475.1.S1_a_at	9.38371		above 4	PPP	9th	6th
Xl.4490.1.A1_at	9.38363		above 4	PPP	9th	6th
Xl.7892.1.A1_at	9.38132		above 4	PPP	9th	6th
Xl.6496.1.S1_at	9.38065		above 4	PPP	9th	6th
Xl.20394.1.S1_at	9.38032		above 4	PPP	9th	6th
Xl.3045.3.A1_at	9.37917		above 4	PPP	9th	6th
Xl.18296.1.A1_at	9.37729		above 4	PPP	9th	6th
Xl.12609.1.A1_at	9.37723		above 4	PPP	9th	6th
Xl.1588.1.S1_at	9.37661		above 4	PPP	9th	6th
Xl.13851.1.A1_at	9.37649		above 4	PPP	9th	6th
Xl.3642.2.S1_at	9.37578		above 4	PPP	9th	6th
Xl.6413.1.A1_at	9.37564		above 4	PPP	9th	6th
Xl.23817.1.S1_at	9.37421		above 4	PPP	9th	6th
Xl.1352.1.S1_at	9.37016		above 4	PPP	9th	6th
Xl.1643.3.A1_at	9.36882		above 4	PPP	9th	6th
Xl.3647.2.S1_at	9.36841		above 4	PPP	9th	6th
Xl.458.1.S1_at	9.36796		above 4	PPP	9th	6th
Xl.2547.1.S1_at	9.36724		above 4	PPP	9th	6th
Xl.15713.1.A1_at	9.36654		above 4	PPP	9th	6th
Xl.7042.1.S1_at	9.3658		above 4	PPP	9th	6th
Xl.2237.2.A1_at	9.36276		above 4	PPP	9th	6th
Xl.24015.1.S1_at	9.36191		above 4	PPP	9th	6th
Xl.16639.1.A1_at	9.36118		above 4	PPP	9th	6th
Xl.25988.1.A1_at	9.36033		above 4	PPP	9th	6th
Xl.22905.2.A1_at	9.36016		above 4	PPP	9th	6th
AFFX-BioC-5_at	9.36004	Xlc-PSIDs		PPP
Xl.5902.1.S1_at	9.3586		above 4	PPP	9th	6th
Xl.13049.1.A1_at	9.3584		above 4	PPP	9th	6th
Xl.21322.1.A1_at	9.35772		above 4	PPP	9th	6th
Xl.14571.2.S1_a_at	9.3573		above 4	PPP	9th	6th
Xl.4959.1.S1_at	9.35701		above 4	PPP	9th	6th
Xl.8056.1.S1_at	9.35677		above 4	PPP	9th	6th
Xl.1406.1.S1_at	9.35667		above 4	PPP	9th	6th
Xl.24070.1.S1_at	9.35646		above 4	PPP	9th	6th
Xl.3149.1.S1_at	9.35643		above 4	PPP	9th	6th
Xl.13127.1.A1_at	9.35536		above 4	PPP	9th	6th
Xl.2464.1.S1_x_at	9.35247		above 4	PPP	9th	6th
Xl.4243.1.A1_at	9.35009		above 4	PPP	9th	6th
Xl.5851.1.S1_at	9.34985		above 4	PPP	9th	6th
Xl.3813.1.A1_at	9.34916		above 4	PPP	9th	6th
Xl.3084.1.S1_at	9.34863		above 4	PPP	9th	6th
Xl.8047.1.S1_at	9.34859		above 4	PPP	9th	6th
Xl.11762.1.A1_at	9.34735		above 4	PPP	9th	6th
Xl.6473.1.S1_at	9.34334		above 4	PPP	9th	6th
Xl.14162.1.A1_at	9.34026		above 4	PPP	9th	6th
Xl.7487.1.S1_at	9.34026		above 4	PPP	9th	6th
Xl.15276.1.A1_at	9.33995		above 4	PPP	9th	6th
Xl.25743.3.S1_at	9.3382		above 4	PPP	9th	6th
Xl.20671.1.A1_at	9.33768		above 4	PPP	9th	6th
Xl.24022.1.S1_at	9.33731		above 4	PPP	9th	6th
Xl.8258.1.A1_at	9.33525		above 4	PPP	9th	6th
Xl.21883.1.S1_at	9.33421		above 4	PPP	9th	6th
Xl.13203.1.S1_at	9.33403		above 4	PPP	9th	6th
Xl.7645.2.S1_a_at	9.33381		above 4	PPP	9th	6th
Xl.23983.1.A1_at	9.33379		above 4	PPP	9th	6th
Xl.7815.1.A1_at	9.33283		above 4	PPP	9th	6th
Xl.12604.1.A1_at	9.33187		above 4	PPP	9th	6th
Xl.1886.1.S1_at	9.33108		above 4	PPP	9th	6th
Xl.3219.3.S1_at	9.33107		above 4	PPP	9th	6th
Xl.15037.1.S1_at	9.32897		above 4	PPP	9th	6th
Xl.4563.1.S1_at	9.32867		above 4	PPP	9th	6th
Xl.2565.1.S1_at	9.32769		above 4	PPP	9th	6th
Xl.6558.1.A1_at	9.32641		above 4	PPP	9th	6th
Xl.6711.1.A1_at	9.32591		above 4	PPP	9th	6th
Xl.4862.1.A1_at	9.3245		above 4	PPP	9th	6th
Xl.13388.1.A1_at	9.32262		above 4	PPP	9th	6th
Xl.23225.1.S1_s_at	9.32145		above 4	PPP	9th	6th
Xl.2057.2.S1_a_at	9.32029		above 4	PPP	9th	6th
Xl.21344.1.S1_at	9.31984		above 4	PPP	9th	6th
Xl.8883.1.A1_at	9.31953		above 4	PPP	9th	6th
Xl.23986.1.S1_at	9.3192		above 4	PPP	9th	6th
Xl.7670.2.S1_at	9.31809		above 4	PPP	9th	6th
Xl.13483.1.A1_at	9.31725		above 4	PPP	9th	6th
Xl.18642.1.S1_at	9.31602		above 4	PPP	9th	6th
Xl.10837.1.A1_at	9.31403		above 4	PPP	9th	6th
Xl.13657.1.S1_at	9.31266		above 4	PPP	9th	6th
Xl.2877.1.A1_at	9.31165		above 4	PPP	9th	6th
Xl.23091.1.A1_at	9.30958		above 4	PPP	9th	6th
Xl.2847.1.A1_at	9.30914		above 4	PPP	9th	6th
Xl.6913.1.S1_at	9.30584		above 4	PPP	9th	6th
Xl.15203.1.S1_at	9.30559		above 4	PPP	9th	6th
Xl.24449.1.S1_at	9.30558		above 4	PPP	9th	6th
Xl.13832.1.A1_at	9.30489		above 4	PPP	9th	6th
Xl.23295.1.S1_a_at	9.30447		above 4	PPP	9th	6th
Xl.8609.1.S1_at	9.30427		above 4	PPP	9th	6th
Xl.14950.1.A1_at	9.30095		above 4	PPP	9th	6th
Xl.1243.1.S1_at	9.29977		above 4	PPP	9th	6th
Xl.13286.1.A1_at	9.29828		above 4	PPP	9th	6th
Xl.16567.1.S1_at	9.29802		above 4	PPP	9th	6th
Xl.23489.1.S1_at	9.29756		above 4	PPP	9th	6th
Xl.11340.1.A1_at	9.29685		above 4	PPP	9th	6th
Xl.4931.1.S1_at	9.29007		above 4	PPP	9th	6th
Xl.23853.1.A1_at	9.28968		above 4	PPP	9th	6th
Xl.6561.1.S1_s_at	9.28953		above 4	PPP	9th	6th
Xl.2419.1.S1_a_at	9.28927		above 4	PPP	9th	6th
Xl.24472.1.A1_at	9.28894		above 4	PPP	9th	6th
Xl.21563.1.S1_at	9.28892		above 4	PPP	9th	6th
Xl.5909.1.S1_at	9.28839		above 4	PPP	9th	6th
Xl.11432.1.A1_at	9.28689		above 4	PPP	9th	6th
Xl.1324.2.A1_x_at	9.28558		above 4	PPP	9th	6th
Xl.7084.1.A1_a_at	9.28422		above 4	PPP	9th	6th
Xl.1430.1.S1_at	9.28226		above 4	PPP	9th	6th
Xl.12006.1.A1_at	9.28162		above 4	PPP	9th	6th
Xl.23393.1.S1_at	9.28036		above 4	PPP	9th	6th
Xl.26130.1.S1_a_at	9.27851		above 4	PPP	9th	6th
Xl.4701.1.S1_at	9.27781		above 4	PPP	9th	6th
Xl.8344.1.S1_at	9.27646		above 4	PPP	9th	6th
Xl.24767.1.S1_at	9.27582		above 4	PPP	9th	6th
Xl.202.1.S1_at	9.27548		above 4	PPP	9th	6th
Xl.25926.1.A1_s_at	9.27483		above 4	PPP	9th	6th
Xl.1324.1.S1_a_at	9.27191		above 4	PPP	9th	6th
Xl.23676.1.A1_at	9.27123		above 4	PPP	9th	6th
Xl.4544.1.S1_at	9.27112		above 4	PPP	9th	6th
Xl.12504.1.A1_at	9.26892		above 4	PPP	9th	6th
Xl.10244.1.A1_x_at	9.26847		above 4	PPP	9th	6th
Xl.196.1.S1_at	9.26761		above 4	PPP	9th	6th
Xl.18385.1.A1_at	9.26759		above 4	PPP	9th	6th
Xl.16584.1.S1_at	9.26749		above 4	PPP	9th	6th
Xl.1105.1.S1_at	9.26633		above 4	PPP	9th	6th
Xl.13536.1.S1_at	9.26479		above 4	PPP	9th	6th
Xl.6276.1.A1_at	9.26479		above 4	PPP	9th	6th
Xl.5935.2.A1_a_at	9.26419		above 4	PPP	9th	6th
Xl.8290.1.S1_at	9.26411		above 4	PPP	9th	6th
Xl.5792.1.A1_at	9.26134		above 4	PPP	9th	6th
Xl.2090.1.S1_at	9.26095		above 4	PPP	9th	6th
Xl.3502.2.S1_at	9.26052		above 4	PPP	9th	6th
Xl.18915.1.A1_at	9.25895		above 4	PPP	9th	6th
Xl.14603.1.A1_at	9.25851		above 4	PPP	9th	6th
Xl.18233.1.A1_at	9.25847		above 4	PPP	9th	6th
Xl.24340.1.A1_at	9.25802		above 4	PPP	9th	6th
Xl.4210.1.A1_at	9.25556		above 4	PPP	9th	6th
Xl.3756.1.S1_at	9.25522		above 4	PPP	9th	6th
Xl.8663.1.S1_at	9.25338		above 4	PPP	9th	6th
Xl.7643.1.S1_at	9.25249		above 4	PPP	9th	6th
Xl.2251.1.S1_s_at	9.24619		above 4	PPP	9th	6th
Xl.18022.1.A1_at	9.245		above 4	PPP	9th	6th
Xl.10548.1.A1_at	9.24359		above 4	PPP	9th	6th
Xl.19445.1.S1_at	9.24259		above 4	PPP	9th	6th
Xl.8060.1.S1_at	9.24242		above 4	PPP	9th	6th
Xl.528.1.S1_at	9.23906		above 4	PPP	9th	6th
Xl.4446.1.A1_at	9.2381		above 4	PPP	9th	6th
Xl.16552.1.A1_at	9.23736		above 4	PPP	9th	6th
Xl.6828.1.A1_at	9.23712		above 4	PPP	9th	6th
Xl.8880.2.A1_at	9.23699		above 4	PPP	9th	6th
Xl.17460.1.A1_at	9.23699		above 4	PPP	9th	6th
Xl.469.1.S1_at	9.23635		above 4	PPP	9th	6th
Xl.4082.1.S1_s_at	9.23526		above 4	PPP	9th	6th
Xl.14591.1.S1_at	9.23494		above 4	PPP	9th	6th
Xl.7748.1.S1_at	9.2321		above 4	PPP	9th	6th
Xl.2391.1.S1_at	9.23128		above 4	PPP	9th	6th
Xl.13682.1.A1_x_at	9.2307		above 4	PPP	9th	6th
Xl.9966.1.A1_at	9.22993		above 4	PPP	9th	6th
Xl.7860.1.A1_at	9.22938		above 4	PPP	9th	6th
Xl.8076.1.A1_at	9.22594		above 4	PPP	9th	6th
Xl.6406.1.S1_at	9.22548		above 4	PPP	9th	6th
Xl.13693.1.A1_at	9.22536		above 4	PPP	9th	6th
Xl.6475.1.A1_at	9.2214		above 4	PPP	9th	6th
Xl.8078.1.A1_at	9.21928		above 4	PPP	9th	6th
Xl.4630.1.A1_at	9.21824		above 4	PPP	9th	6th
Xl.1426.1.A1_at	9.218		above 4	PPP	9th	6th
Xl.15039.1.A1_x_at	9.21785		above 4	PPP	9th	6th
Xl.13992.1.A1_at	9.21567		above 4	PPP	9th	6th
Xl.7509.2.A1_at	9.2155		above 4	PPP	9th	6th
Xl.15516.1.A1_at	9.21484		above 4	PPP	9th	6th
Xl.4554.1.S1_at	9.21439		above 4	PPP	9th	6th
Xl.672.1.S1_at	9.21427		above 4	PPP	9th	6th
Xl.5769.1.A1_at	9.21359		above 4	PPP	9th	6th
Xl.7559.1.S1_at	9.21275		above 4	PPP	9th	6th
Xl.20056.1.S1_at	9.21274		above 4	PPP	9th	6th
Xl.22576.1.A1_at	9.21094		above 4	PPP	9th	6th
Xl.25560.1.S1_at	9.21069		above 4	PPP	9th	6th
Xl.2542.1.S1_at	9.20798		above 4	PPP	9th	6th
Xl.12415.1.S1_at	9.20651		above 4	PPP	9th	6th
Xl.17263.1.S1_at	9.20609		above 4	PPP	9th	6th
Xl.18441.1.A1_at	9.20582		above 4	PPP	9th	6th
Xl.2102.1.A1_at	9.20467		above 4	PPP	9th	6th
Xl.9477.1.A1_at	9.20446		above 4	PPP	9th	6th
Xl.3208.1.A1_at	9.20416		above 4	PPP	9th	6th
Xl.2530.1.S1_at	9.20298		above 4	PPP	9th	6th
Xl.7241.1.A1_at	9.19995		above 4	PPP	9th	6th
Xl.3045.1.S2_at	9.1988		above 4	PPP	9th	6th
Xl.15890.1.A1_at	9.19714		above 4	PPP	9th	6th
Xl.22832.1.A1_at	9.1966		above 4	PPP	9th	6th
Xl.23860.1.S1_at	9.1963		above 4	PPP	9th	6th
Xl.11443.1.S1_at	9.19124		above 4	PPP	9th	6th
Xl.6874.1.S1_at	9.19081		above 4	PPP	9th	6th
Xl.14099.1.A1_x_at	9.18868		above 4	PPP	9th	6th
Xl.5731.1.A1_at	9.18844		above 4	PPP	9th	6th
Xl.16144.1.A1_at	9.18842		above 4	PPP	9th	6th
Xl.6906.1.A1_at	9.18723		above 4	PPP	9th	6th
Xl.15219.1.A1_at	9.18686		above 4	PPP	9th	6th
Xl.2438.1.A1_at	9.18365		above 4	PPP	9th	6th
Xl.1250.1.S1_at	9.18329		above 4	PPP	9th	6th
Xl.6418.2.A1_at	9.18247		above 4	PPP	9th	6th
Xl.5959.1.S1_at	9.18192		above 4	PPP	9th	6th
Xl.12560.1.S1_at	9.18102		above 4	PPP	9th	6th
Xl.3312.1.S1_at	9.1807		above 4	PPP	9th	6th
Xl.6159.1.S1_at	9.17982		above 4	PPP	9th	6th
Xl.840.1.S1_s_at	9.17923		above 4	PPP	9th	6th
Xl.9257.1.A1_at	9.17852		above 4	PPP	9th	6th
Xl.3637.1.S1_at	9.17846		above 4	PPP	9th	6th
Xl.317.1.S1_at	9.17841		above 4	PPP	9th	6th
Xl.7060.1.A1_at	9.17766		above 4	PPP	9th	6th
Xl.21814.1.S1_s_at	9.17754		above 4	PPP	9th	6th
Xl.9394.1.A1_at	9.17709		above 4	PPP	9th	6th
Xl.1791.1.S1_at	9.17684		above 4	PPP	9th	6th
Xl.7404.1.A1_at	9.17367		above 4	PPP	9th	6th
Xl.7084.2.S1_x_at	9.17337		above 4	PPP	9th	6th
Xl.2428.1.A1_at	9.17304		above 4	PPP	9th	6th
Xl.25362.1.A1_at	9.17276		above 4	PPP	9th	6th
Xl.336.1.S1_at	9.1725		above 4	PPP	9th	6th
Xl.18430.1.S1_at	9.1723		above 4	PPP	9th	6th
Xl.7236.2.A1_at	9.17086		above 4	PPP	9th	6th
Xl.2720.1.A1_at	9.16788		above 4	PPP	9th	6th
Xl.422.1.S1_at	9.16448		above 4	PPP	9th	6th
Xl.2511.2.S1_x_at	9.16394		above 4	PPP	9th	6th
Xl.2751.1.S1_at	9.16306		above 4	PPP	9th	6th
Xl.21978.1.S1_at	9.16205		above 4	PPP	9th	6th
Xl.24382.1.S1_at	9.16188		above 4	PPP	9th	6th
Xl.9167.1.A1_at	9.16126		above 4	PPP	9th	6th
Xl.7305.1.S1_at	9.15986		above 4	PPP	9th	6th
Xl.7326.1.S1_x_at	9.1579		above 4	PPP	9th	6th
Xl.23751.1.A1_at	9.15722		above 4	PPP	9th	6th
Xl.24850.1.A1_s_at	9.15708		above 4	PPP	9th	6th
Xl.25819.1.S1_at	9.15579		above 4	PPP	9th	6th
Xl.8191.2.A1_a_at	9.1545		above 4	PPP	9th	6th
Xl.16452.1.A1_at	9.15404		above 4	PPP	9th	6th
Xl.13701.1.A1_at	9.15354		above 4	PPP	9th	6th
Xl.16472.1.A1_at	9.15166		above 4	PPP	9th	6th
Xl.6989.1.S1_a_at	9.15147		above 4	PPP	9th	6th
Xl.21874.1.S1_at	9.15047		above 4	PPP	9th	6th
Xl.7273.1.S1_at	9.14966		above 4	PPP	9th	6th
Xl.25317.1.A1_at	9.14914		above 4	PPP	9th	6th
Xl.16283.1.A1_at	9.14897		above 4	PPP	9th	6th
Xl.17466.1.S1_at	9.14839		above 4	PPP	9th	6th
Xl.18152.1.A1_at	9.14768		above 4	PPP	9th	6th
Xl.26328.1.A1_at	9.14744		above 4	PPP	9th	6th
Xl.4206.1.A1_at	9.1472		above 4	PPP	9th	6th
Xl.24086.1.A1_at	9.14712		above 4	PPP	9th	6th
Xl.4734.2.A1_at	9.14646		above 4	PPP	9th	6th
Xl.6841.1.A1_at	9.1461		above 4	PPP	9th	6th
Xl.12019.1.S1_at	9.1451		above 4	PPP	9th	6th
Xl.5405.1.A1_at	9.14484		above 4	PPP	9th	6th
Xl.13016.1.A1_at	9.142		above 4	PPP	9th	6th
Xl.1934.1.A1_at	9.14147		above 4	PPP	9th	6th
Xl.10922.1.A1_at	9.14089		above 4	PPP	9th	6th
Xl.3666.1.S1_a_at	9.14072		above 4	PPP	9th	6th
Xl.13140.1.A1_at	9.13668		above 4	PPP	9th	6th
Xl.14970.1.S1_at	9.13583		above 4	PPP	9th	6th
Xl.2586.1.S1_at	9.13519		above 4	PPP	9th	6th
Xl.25605.1.A1_at	9.13502		above 4	PPP	9th	6th
Xl.8263.1.S2_at	9.13473		above 4	PPP	9th	6th
Xl.2410.1.A1_at	9.13421		above 4	PPP	9th	6th
Xl.2231.1.S1_at	9.13368		above 4	PPP	9th	6th
Xl.17979.1.A1_at	9.13225		above 4	PPP	9th	6th
Xl.6508.1.S1_at	9.13055		above 4	PPP	9th	6th
Xl.6189.1.A1_at	9.13044		above 4	PPP	9th	6th
Xl.4624.1.A1_a_at	9.127		above 4	PPP	9th	6th
Xl.21876.1.S1_at	9.12625		above 4	PPP	9th	6th
Xl.1596.1.A1_at	9.12601		above 4	PPP	9th	6th
Xl.13717.1.S1_s_at	9.12577		above 4	PPP	9th	6th
Xl.877.1.S1_at	9.12539		above 4	PPP	9th	6th
Xl.21642.1.S1_x_at	9.12089		above 4	PPP	9th	6th
Xl.23823.2.A1_at	9.11849		above 4	PPP	9th	6th
Xl.2272.1.S1_at	9.11795		above 4	PPP	9th	6th
Xl.18176.1.A1_at	9.11766		above 4	PPP	9th	6th
Xl.7236.1.S1_at	9.1175		above 4	PPP	9th	6th
Xl.7591.1.S1_at	9.11708		above 4	PPP	9th	6th
Xl.9331.1.S1_at	9.11553		above 4	PPP	9th	6th
Xl.17583.1.S1_at	9.11432		above 4	PPP	9th	6th
Xl.7394.1.A1_at	9.11345		above 4	PPP	9th	6th
Xl.16514.1.A1_at	9.11327		above 4	PPP	9th	6th
Xl.4802.1.S1_at	9.113		above 4	PPP	9th	6th
Xl.15677.1.A1_at	9.1106		above 4	PPP	9th	6th
Xl.3611.1.S1_at	9.1099		above 4	PPP	9th	6th
Xl.10144.1.A1_at	9.1092		above 4	PPP	9th	6th
Xl.3766.1.S1_at	9.1092		above 4	PPP	9th	6th
Xl.10934.1.A1_a_at	9.10762		above 4	PPP	9th	6th
Xl.24993.1.A1_x_at	9.10702		above 4	PPP	9th	6th
Xl.24879.1.S1_at	9.10661		above 4	PPP	9th	6th
Xl.23675.1.A1_at	9.10493		above 4	PPP	9th	6th
Xl.13321.1.S1_at	9.1043		above 4	PPP	9th	6th
Xl.25644.1.A1_at	9.10375		above 4	PPP	9th	6th
Xl.25231.1.S1_at	9.10224		above 4	PPP	9th	6th
Xl.9576.1.S1_at	9.10188		above 4	PPP	9th	6th
Xl.22941.2.A1_at	9.10152		above 4	PPP	9th	6th
Xl.14668.1.A1_at	9.0991		above 4	PPP	9th	6th
Xl.16764.1.A1_at	9.09745		above 4	PPP	9th	6th
Xl.2597.1.S1_at	9.09677		above 4	PPP	9th	6th
Xl.5070.1.A1_at	9.09431		above 4	PPP	9th	6th
Xl.8709.1.S1_at	9.09403		above 4	PPP	9th	6th
Xl.6001.1.S1_at	9.09364		above 4	PPP	9th	6th
Xl.18983.1.S1_at	9.09302		above 4	PPP	9th	6th
Xl.6616.1.S1_at	9.09213		above 4	PPP	9th	6th
Xl.5963.1.A1_at	9.08863		above 4	PPP	9th	6th
Xl.151.1.S1_at	9.08803		above 4	PPP	9th	6th
Xl.24370.1.S1_x_at	9.08801		above 4	PPP	9th	6th
Xl.13548.2.A1_x_at	9.08792		above 4	PPP	9th	6th
Xl.7433.2.A1_a_at	9.0875		above 4	PPP	9th	6th
Xl.7328.1.A1_at	9.08676		above 4	PPP	9th	6th
Xl.16893.1.S1_at	9.08613		above 4	PPP	9th	6th
Xl.19895.1.A1_at	9.08588		above 4	PPP	9th	6th
Xl.14838.1.S1_at	9.0851		above 4	PPP	9th	6th
Xl.2511.3.S1_x_at	9.08342		above 4	PPP	9th	6th
Xl.16138.1.S1_at	9.08286		above 4	PPP	9th	6th
Xl.2565.5.A1_s_at	9.08101		above 4	PPP	9th	6th
Xl.6400.1.S1_at	9.07902		above 4	PPP	9th	6th
Xl.12226.1.A1_at	9.07538		above 4	PPP	9th	6th
[truncated: 13,613 more rows]
