# Supplementary material for: Probing the Xenopus laevis inner ear transcriptome for biological function
Source: BMC Genomics. 2012 Jun 8;13:225. doi: 10.1186/1471-2164-13-225 (PMC3532188; doi:10.1186/1471-2164-13-225)
Supplement: Additional file 2 — Inner ear tissue (IET), deafness (DF), ion channel (IC), ion transport (IT) HGNCs and transcription factor (pTF) gene symbols. [file 1471-2164-13-225-S2.xlsx]

## Sheet: gene symbols
Additional file 2- Inner ear tissue (IET), deafness (DF), ion channel (IC), ion transport (IT) HGNCs and transcription factor (pTF) gene symbols
IET/HGNCs	DF/HGNCs	IC/HGNCs	IT/HGNCs	pTF/gene symbols
GPR8	ACTA1	ABCC4	ABCC4	1a11
ACAN	ACTB	ABCC9	ABCC9	aatf
ACCN3	ACTG1	ABP1	ABP1	adnp
ACTB	AK2	ACCN1	ACCN1	adnp2
ACTG1	ALDH7A1	ACCN2	ACCN2	ahctf1
ACTR10	ALG11	ACCN3	ACCN3	alx1
ACTR3	ALG12	ACCN4	ACCN4	ar
ACVR1	ANKH	ACCN5	ACCN5	arid3a
ACVR2A	ASPA	ANXA7	ANXA7	arnt
ACVR2B	ATOH1	BSND	AOC2	arnt2
AKT1	ATP2B2	BTBD10	ATP12A	arntl
ALDH7A1	ATP6V1B1	CACNA1A	ATP1A1	arx
ANKH	ATRX	CACNA1B	ATP1A3	ascl1
ANKRD13A	BRAF	CACNA1C	ATP1B1	atf1
ANXA1	BSND	CACNA1D	ATP1B2	atf2
ANXA2	C20ORF54	CACNA1E	ATP1B3	atf4
ANXA3	CACNA1D	CACNA1F	ATP2A1	atf5
ANXA4	CATSPER2	CACNA1G	ATP2C1	atf7ip
ANXA6	CCDC50	CACNA1H	ATP6V0C	bach1
APAF1	CD151	CACNA1I	ATP6V0D1	bapx
APOD	CDAN1	CACNA1S	ATP6V1A	barhl1
APP	CDH23	CACNA2D1	ATP6V1B2	barhl2
AQP1	CDKN2D	CACNA2D3	ATP6V1C1	baz1a
AQP2	CHD7	CACNB1	BSND	baz1b
AQP3	CHM	CACNB2	BTBD10	bbx
AQP4	CHSY1	CACNB3	CACNA1A	bix1
AQP5	CISD2	CACNB4	CACNA1B	bix2-A
AQP6	CKMT1A	CACNG1	CACNA1C	bix3-A
ARL6IP1	CKMT1B	CACNG2	CACNA1D	bix4
ASCL1	CLCNKA	CACNG3	CACNA1E	brf2
ASCL2	CLCNKB	CACNG4	CACNA1F	btf3
ATOH1	CLDN14	CACNG5	CACNA1G	btf3l4
ATP1A1	CLRN1	CACNG6	CACNA1H	bzw1
ATP1A2	CNGA1	CACNG7	CACNA1I	cbfa2t2
ATP1A3	COCH	CACNG8	CACNA1S	cdca7l
ATP1B1	COL11A2	CATSPER1	CACNA2D1	cdx1
ATP1B2	COL1A1	CATSPER2	CACNA2D3	cdx2
ATP1B3	COL2A1	CFTR	CACNB1	cdx4
ATP2A3	COL4A3	CHRNA1	CACNB2	cebpa
ATP5B	COL4A4	CHRNA10	CACNB3	cebpb
ATP2B2	COL4A5	CHRNA2	CACNB4	cebpd
ATP2B4	CRYM	CHRNA3	CACNG1	cebpg
ATP5G2	DFNA5	CHRNA4	CACNG2	cebpz
ATP5H	DFNB31	CHRNA5	CACNG3	clock
ATP6V0C	DFNB59	CHRNA6	CACNG4	cnot4
ATP6V1F	DIABLO	CHRNA7	CACNG5	creb1
AVPR1A	DIAPH1	CHRNA9	CACNG6	creb3
AVPR1B	DIAPH2	CHRNB1	CACNG7	creb3l2
AVPR2	DICER1	CHRNB2	CACNG8	crebbp-b
BAX	DNAH11	CHRNB3	CATSPER1	crx
BCAM	DNMT1	CHRNB4	CATSPER2	ctbp2
BDNF	DPH3	CHRND	CFTR	dbp
BHLHB2	DSPP	CHRNE	CHRNA1	dbx1
BIRC2	DYNC2H1	CHRNG	CHRNA10	dlx2
BMI1	EDN3	CLCA1	CHRNA2	dlx3
BMP2	EDNRB	CLCA2	CHRNA3	dlx5
BMP3	ENPP1	CLCA3	CHRNA4	dlx6
BMP4	ERCC3	CLCC1	CHRNA5	dmrta2
BMP5	ESPN	CLCN1	CHRNA6	dnmt1
BMP6	ESRRB	CLCN2	CHRNA7	dpf2
BMP7	EYA1	CLCN3	CHRNA9	e2f1
BMP8B	EYA4	CLCN4	CHRNB1	e2f3
BMPR1A	F2	CLCN5	CHRNB2	e2f4
BMPR1B	FGF3	CLCN6	CHRNB3	e2f5
BMPR2	FGFR3	CLCN7	CHRNB4	e2f7
BRP44	FOXC1	CLCNKA	CHRND	e2f8
BTBD14A	FOXI1	CLCNKB	CHRNE	ebf2
C10orf57	FXC1	CLIC1	CHRNG	ebf3
C5orf13	GALE	CLIC2	CLCA1	edf1
C7orf60	GATA3	CLIC3	CLCA2	eed-a
CA2	GBA	CLIC4	CLCA3	egr1
CA3	GDF5	CLIC5	CLCC1	egr2
CACNA1C	GFI1	CLIC6	CLCN1	elf1
CACNA1E	GIPC3	CNGA2	CLCN2	elf2
CACNA2D1	GJA1	CNGA3	CLCN3	elk4
CACNG6	GJA3	CNGA4	CLCN4	elp3
CALB1	GJB2	CNGB1	CLCN5	en1
CALB2	GJB3	CNGB3	CLCN6	en2
CALM2	GJB6	CUL5	CLCN7	eny2
CAPRIN2	GPSM2	CYBB	CLCNKA	eomes
CASQ1	GRHL2	FXYD1	CLCNKB	epas1
CASQ2	GRXCR1	FXYD3	CLIC1	erf
CCDC50	GTPBP3	GABRA1	CLIC2	erg
CCNG1	HDAC3	GABRA2	CLIC3	esr-5
CCNH	HGF	GABRA3	CLIC4	esrra
CCNI	HOXA1	GABRA4	CLIC5	ets1
CCPG1	HSD17B4	GABRA5	CLIC6	ets2
CD164	IGF1	GABRA6	CNGA2	etv1
CD9	ILDR1	GABRB1	CNGA3	etv3l
CDH1	ITM2B	GABRB2	CNGA4	etv4
CDH12	JAG1	GABRB3	CNGB1	evx1
CDH13	KAL1	GABRD	CNGB3	fam48a
CDH2	KCNE1	GABRE	CUL3	fbxo38
CDH23	KCNJ10	GABRG1	CUL5	fosl2
CDH3	KCNQ1	GABRG2	CYBB	foxa1
CDKN1A	KCNQ4	GABRG3	FXYD1	foxa4
CDKN1B	KIAA1199	GABRP	FXYD2	foxb1
CEACAM16	KIT	GABRQ	FXYD3	foxc1
CELSR3	KNCN	GABRR1	GABBR1	foxc2
CFL1	LHFPL4	GABRR2	GABRA1	foxd1
CHRNA2	LHFPL5	GLRA1	GABRA2	foxd2
CHRNA3	LHX3	GLRA2	GABRA3	foxd3
CHRNA4	LOXHD1	GLRA3	GABRA4	foxd4l1
CHRNA9	LRP2	GLRB	GABRA5	foxd4l2
CHRNB2	LRTOMT	GRIA1	GABRA6	foxe3
CHRNB3	MARVELD2	GRIA2	GABRB1	foxf1
CLCN3	MCOLN2	GRIA3	GABRB2	foxg1
CLDN14	MCOLN3	GRIA4	GABRB3	foxh1
CLDN9	MITF	GRID1	GABRD	foxi1
CLK1	MPZ	GRID2	GABRE	foxi4.2
CLU	MRPS12	GRIK1	GABRG1	foxk2
CNDP2	MSRB3	GRIK2	GABRG2	foxn4
CNTF	MTTP	GRIK3	GABRG3	foxo3
COCH	MYH14	GRIK4	GABRP	foxr1
COL11A1	MYH9	GRIK5	GABRQ	gabpa
COL11A2	MYO15A	GRIN1	GABRR1	gabpb1
COL1A1	MYO1A	GRIN2A	GABRR2	gata1
COL1A2	MYO3A	GRIN2B	GJA1	gata2
COL2A1	MYO6	GRIN2C	GJA2	gata3
COL3A1	MYO7A	GRIN2D	GJA3	gata4
COL4A1	NDP	GRIN3A	GJA4	gata5
COL4A2	NDUFB9	GRIN3B	GJA8	gata6
COL4A3	NDUFV3	GRINA	GJB1	gatad1
COL4A4	NLRP3	HCN1	GJB2	gatad2a
COL4A5	NOG	HCN2	GJB3	gbx2
COL5A1	OMP	HCN3	GJC1	gcfc2
COL6A1	OPA1	HTR3A	GLRA1	gli1
COL9A3	OTOA	HTR3B	GLRA2	gli2
CRABP1	OTOF	HTR3C	GLRA3	gpn3
CRABP2	OTOG	HVCN1	GLRB	grhl2
CRMP1	OTOP1	ITPR1	GRIA1	gsc
CRYM	OTOR	ITPR2	GRIA2	gtf2a1
CTGF	OTOS	ITPR3	GRIA3	gtf2a2
CUL3	PAFAH1B1	KCNA1	GRIA4	gtf2b
DAD1	PAX3	KCNA10	GRID1	gtf2e1
DAG1	PCDH15	KCNA2	GRID2	gtf2e2
DCN	PDSS1	KCNA3	GRIK1	gtf2f1
DFNA5	PDZD7	KCNA4	GRIK2	gtf2f2
DFNB31	PEX7	KCNA5	GRIK3	gtf2h1
DFNB59	PHEX	KCNA6	GRIK4	gtf2h3
DIAPH1	PHYH	KCNA7	GRIK5	gtf2h4
DLK1	PLOD3	KCNAB1	GRIN1	gtf2h5
DLX2	PMP22	KCNAB2	GRIN2A	gtf2ird1
DLX3	POLG	KCNAB3	GRIN2B	gtf3a
DLX4	POLR3A	KCNB1	GRIN2C	gtf3c2
DLX5	POU3F4	KCNB2	GRIN2D	gtf3c4
DLX6	POU4F3	KCNC1	GRIN3A	gtf3c5
DMD	PRKAR1A	KCNC2	GRIN3B	hand1
DRD1	PRPS1	KCNC3	GRINA	hbox10
DRP2	PRRX1	KCNC4	GRIP2	hes1
DVL1	PTPRQ	KCND1	HCN1	hes2
DVL2	RAB8B	KCND2	HCN2	hes3.1
DVL3	RDX	KCND3	HCN3	hes3.3
DYNLL1	RECQL4	KCNE1	HTR3A	hes4
EDG2	RFXAP	KCNE2	HTR3B	Hes5
EDN1	RHD	KCNE3	HTR3C	hes6.1
EDN3	RPGR	KCNE4	HVCN1	hes7.1
EDNRA	RPS19	KCNF1	INVS	hes7.2
EDNRB	RUNX2	KCNG1	ITPR1	hesx1
EEF1A1	S1PR2	KCNG2	ITPR2	hey1
EFNA1	SALL4	KCNG3	ITPR3	hhex
EFNA2	SCARB2	KCNG4	KCE1L	hif1a
EFNA4	SDHD	KCNH1	KCNA1	hlx
EFNA5	SEL1L	KCNH2	KCNA10	hlxb9-A
EGF	SERGEF	KCNH3	KCNA2	hmbox1
EGFR	SERPINB6	KCNH4	KCNA3	hmx3
EGR1	SHOX	KCNH5	KCNA4	hnf1a
EGR3	SIX1	KCNH6	KCNA5	hnf1b
EIF4G2	SLC12A2	KCNH7	KCNA6	hnf4a
EMILIN1	SLC12A7	KCNH8	KCNA7	hnf4b
EMP1	SLC17A8	KCNJ1	KCNAB1	hnrpdl
EMX1	SLC19A2	KCNJ10	KCNAB2	hoxa1
EMX2	SLC26A4	KCNJ11	KCNAB3	hoxa10
ENO2	SLC26A5	KCNJ12	KCNB1	hoxa11
EPC1	SLC45A2	KCNJ13	KCNB2	hoxa13
EPHA6	SLC4A1	KCNJ14	KCNC1	hoxa2
EPHA7	SLC4A11	KCNJ15	KCNC2	hoxa3
EPYC	SMAD4	KCNJ16	KCNC3	hoxa7
ERBB2	SMPX	KCNJ2	KCNC4	hoxa9
ERBB3	SMS	KCNJ3	KCND1	hoxb3
ERBB4	SNAI2	KCNJ4	KCND2	hoxb4
ESPN	SOX10	KCNJ5	KCND3	hoxb5
ESRRB	SOX2	KCNJ6	KCNE1	hoxb7
EYA1	SPRY2	KCNJ8	KCNE2	hoxb8
EYA4	SPTBN4	KCNJ9	KCNE3	hoxc10
EZR	STRC	KCNK1	KCNE4	hoxc12
FAM107A	SUCLA2	KCNK10	KCNF1	hoxc5
FAM213A	TBL1X	KCNK12	KCNG1	hoxc6
FBXW7	TBL1Y	KCNK13	KCNG2	hoxc8
FGF1	TBX1	KCNK15	KCNG3	hoxc9
FGF2	TCOF1	KCNK16	KCNG4	hoxd1
FGF5	TECTA	KCNK17	KCNH1	hoxd10
FGF7	TFB1M	KCNK2	KCNH2	hoxd13
FGF8	TFB2M	KCNK3	KCNH3	hoxd3
FGFR1	THRA	KCNK4	KCNH4	hoxd8
FGFR2	THRB	KCNK5	KCNH5	hoxd9
FGFR3	TIMM10	KCNK6	KCNH6	hsf1
FGFR4	TIMM13	KCNK7	KCNH7	hsf2
FIBP	TIMM8A	KCNK9	KCNH8	htatsf1
FN1	TIMM8B	KCNMA1	KCNJ1	igf2bp3
FOS	TIMM9	KCNMB1	KCNJ10	ikbkap
FOXF1	TJP2	KCNMB2	KCNJ11	ilf2
FOXF2	TMC1	KCNN1	KCNJ12	ilf3
FOXI1	TMC2	KCNN2	KCNJ13	ino80e
FRZB	TMEM2	KCNN3	KCNJ14	insm1
FST	TMIE	KCNN4	KCNJ15	iqgap2
FSTL1	TMPRSS3	KCNQ1	KCNJ16	irf1
FXYD2	TNFRSF11B	KCNQ2	KCNJ2	irf2
FXYD5	TPRN	KCNQ3	KCNJ3	irf3
FXYD6	TRIOBP	KCNQ4	KCNJ4	irf5
FZD1	TRMU	KCNQ5	KCNJ5	irf6
FZD2	TUB	KCNRG	KCNJ6	irf9
FZD4	TUBA3C	KCNS1	KCNJ8	irx1
FZD5	TULP1	KCNS2	KCNJ9	irx2
FZD6	TYR	KCNS3	KCNK1	irx3
FZD7	UBASH3A	KCNT1	KCNK10	irx4
FZD9	USH1C	KCNV2	KCNK12	irx5
GABRD	USH1G	KCTD1	KCNK13	jun
GAD1	USH2A	KCTD10	KCNK15	junb
GAP43	VDR	KCTD11	KCNK16	jund
GATA3	WFS1	KCTD13	KCNK17	kat7
GDF10	ZFAND5	KCTD14	KCNK2	kdm3b
GDNF		KCTD15	KCNK3	klf13
GEM		KCTD17	KCNK4	klf17
GFAP		KCTD19	KCNK5	klf5
GIPC3		KCTD2	KCNK6	l3mbtl3
GJA1		KCTD3	KCNK7	lass2
GJA3		KCTD4	KCNK9	ldb1
GJA4		KCTD5	KCNMA1	lef1
GJA5		KCTD6	KCNMB1	lhx1
GJA8		KCTD7	KCNMB2	lhx2
GJB2		KCTD8	KCNN1	lhx3
GJB3		KCTD9	KCNN2	lhx5
GJB5		MCOLN1	KCNN3	lhx6
GJB6		MCOLN2	KCNN4	lhx7
GLI1		MCOLN3	KCNQ1	lhx8
GLI2		MS4A2	KCNQ2	lhx9
GLI3		NOLA1	KCNQ3	lmo1
GNAI2		NOX1	KCNQ4	lmo2
GNAI3		NUDT9	KCNQ5	lmo4.1
GNAL		P2RX1	KCNRG	lmo4.2
GNAS		P2RX2	KCNS1	lmx1b.1
GNB2		P2RX3	KCNS2	lsf
GNB3		P2RX4	KCNS3	lztfl1
GNB5		P2RX7	KCNT1	mafb
GNG10		PKD1	KCNV2	maz
GNG11		PKD2	KCTD1	mcm2
GNG4		PKD2L1	KCTD10	mcm5
GNG5		PKD2L2	KCTD11	mdfic
GNG8		PKDREJ	KCTD12	mecp2
GPC6		PLLP	KCTD13	med15
GPM6B		RYR1	KCTD14	mef2a
GPX4		RYR2	KCTD15	mef2d
GRHL2		RYR3	KCTD17	meis1
GRIA1		SCN10A	KCTD19	meis2
GRIA3		SCN11A	KCTD2	meis3
GRIA4		SCN1A	KCTD3	meox2
GSCL		SCN1B	KCTD4	mid1
GSN		SCN2A2	KCTD5	mitf
GSTA4		SCN2B	KCTD6	mix1
GSTM4		SCN3A	KCTD7	mixer
GSTP1		SCN3B	KCTD8	mkl1
H3F3A		SCN4A	KCTD9	mkl2
HBB		SCN4B	MCOLN1	mll2
HES1		SCN5A	MCOLN2	mll4
HGF		SCN7A	MCOLN3	mrpl28
HLX		SCN8A	MS4A2	msgn1
HMGB1		SCN9A	NOLA1	msx1
HMGCS2		SCNN1A	NOX1	msx2
HMGN1		SCNN1B	NR3C1	mta2
HMGN2		SCNN1D	NUDT9	mterf
HNRNPA1		SCNN1G	P2RX1	mttfa-A
HOXA1		SHKBP1	P2RX2	mxd3
HSP90AB1		SLC25A12	P2RX3	mxd4-a
HSPA1A		SLC9A1	P2RX4	myb
HSPB1		SLC9A2	P2RX7	mybl1
HSPG2		TMEM37	PKD1	mybl2
HTR2C		TNFAIP1	PKD2	myc
HTR4		TOMM40	PKD2L1	mycl1
ICAM1		TPCN1	PKD2L2	mycn
ID1		TPCN2	PKDREJ	myf5
ID3		TPTE	PLLP	myog
IGF1		TRPA1	PTEN	mypop
IGF1R		TRPC1	RYR1	myt1
IGF2		TRPC4	RYR2	ncoa2
IGF2R		TRPC5	RYR3	ncoa3
IGFBP1		TRPC6	SCN10A	ncor1
IGFBP2		TRPC7	SCN11A	neurod1
IGFBP3		TRPM1	SCN1A	neurod4
IGFBP4		TRPM2	SCN1B	neurod6
IGFBP5		TRPM3	SCN2A	nfatc3
IGFBP6		TRPM4	SCN2A2	nfe2l1
IGFBP7		TRPM5	SCN2B	nfe2l2
IHH		TRPM6	SCN3A	nfix
IL13RA1		TRPM7	SCN3B	nfkb1
IL1R1		TRPV1	SCN4A	nfkb2
ILDR1		TRPV2	SCN4B	nfxl1
ING1		TRPV3	SCN5A	nfya
INSR		TRPV4	SCN7A	nfyb
IQCK		TRPV5	SCN8A	nfyc
IQGAP2		TRPV6	SCN9A	nhlh1
ISL1		TTYH3	SCNN1A	nkrf
ITGAX		VDAC1	SCNN1B	nkx1-2
ITM2A		VDAC2	SCNN1D	nkx2-1
ITPR3		VDAC3	SCNN1G	nkx2-2
JAG1		VGCNL1	SHKBP1	nkx2-3
JAG2			SLC12A3	nkx2-4
JUN			SLC12A6	nkx2-5
JUP			SLC13A2	nkx2-6
KAL1			SLC13A3	nkx3-1
KCNA1			SLC15A2	nkx3-2
KCNE1			SLC16A6	not
KCNJ2			SLC16A9	not2
KCNJ4			SLC22A15	nr1d1
KCNK1			SLC22A5	nr1h4
KCNMA1			SLC24A2	nr1h5
KCNQ1			SLC25A12	nr1i2
KCNQ4			SLC25A13	nr2c1
KIT			SLC26A4	nr2e1
KTN1			SLC27A2	nr2f1
LAMA1			SLC2A2	nr2f2
LAMA2			SLC30A1	nr2f5
LAMA3			SLC30A6	nr2f6
LAMA4			SLC30A9	nr3c1
LAMA5			SLC35B1	nr3c2
LAMB1			SLC37A2	nr4a1
LAMB2			SLC39A5	nr5a2-a
LAMB3			SLC39A9	nr6a1
LAMC1			SLC5A11	nrl
LAMC2			SLC5A8	nupr1
LAMC3			SLC7A3	oct25
LAPTM4A			SLC7A5	oct60
LCN1			SLC7A8	oct91
LECT1			SLC8A1	olig4
LFNG			SLC9A1	otx1
LHFPL5			SLC9A2	otx2
LHX2			SPUPN	ovol2
LOXHD1			TMEM37	pax2
LRIG1			TNFAIP1	pax3
LRRN1			TOMM40	pax5
LTBP1			TPCN1	pax6
LUM			TPCN2	pax8
LYZ			TPTE	pbx1
MAP2K1			TRPA1	pbx2
MAPK3			TRPC1	phf20
MAPK4			TRPC4	phf6
MAPK6			TRPC5	phtf2
MARCKSL1			TRPC6	pitx1
MARVELD2			TRPC7	pitx2
MBP			TRPM1	pitx3
MCAM			TRPM2	pknox1
MEF2A			TRPM3	pou2f1
MEF2C			TRPM4	pou2f3
MEGF6			TRPM5	pou3f1
MEGF8			TRPM6	pou3f2
MEGF9			TRPM7	pou3f3
MEOX2			TRPV1	pou3f4
MET			TRPV2	pou4f1
MFNG			TRPV3	pou4f2
MGP			TRPV4	pou5f1.2
MGST1			TRPV5	ppara
MIF			TRPV6	ppard
MITF			TTYH2	pparg
MKNK1			TTYH3	prdm1
MLL2			VDAC1	prdm4
MMP1			VDAC2	prox1
MMP10			VDAC3	rara
MMP11			VGCNL1	rarg
MMP12				rax
MMP13				rbpj
MMP14				rel
MMP15				rel3
MMP16				rela
MMP17				relb
MMP19				rere
MMP23B				rest
MMP3				rfx3
MMP7				rfx5
MMP8				ripply2.1
MMP9				runx1
MPZ				rxrb-a
MSN				rxrg
MSX1				sall1
MSX2				sall2
MTDH				sia1
MTPN				sia2
MYH14				sim2
MYH9				six1
MYO15A				six2
MYO1A				six3
MYO1B				six6
MYO1C				smad1-a
MYO1F				smad3
MYO3A				smad4
MYO5A				smad6
MYO6				smad7
MYO7A				smad8c
NCAM2				smad9
NDP				smarcb1
NEFH				smarcc1
NEFL				smarcc2
NEFM				snai2
NET1				sox10
NEUROD1				sox12
NEUROD2				sox13
NEUROG1				sox17b.1
NF2				sox3
NFE2L2				sox4
NFKB1				sox5
NFKBIA				sox7
NGFB				sox9
NGFR				sp2
NME1				sp5
NME2				sp5l
NNAT				sp7
NOTCH1				sp8
NOTCH2				spib
NOTCH3				spic
NPM1				srebf1
NPR1				srf
NPR2				stat1
NPTXR				stat3.1
NPY				stat5a
NPY5R				strbp
NR1H2				sub1
NR1H3				supt16h
NR2F1				supt4h1
NR2F2				t
NR3C1				t2
NRG1				taf10
NRP2				taf11
NRXN2				taf12
NTF3				taf13
NTRK1				taf5l
NTRK2				taf6
NTRK3				taf6l
NTSR2				taf7
OC90				taf8
OCM				taf9b
OGG1				tal1
OR7D4				tbp
OTOA				tbpl1
OTOF				tbpl2
OTOR				tbx1
OTOS				tbx2
OTX1				tbx20
OTX2				tbx3
P2RX2				tbx4
P2RY2				tbx5
P2RY5				tbx6
PABPC1				tbx6r
PAX1				tcea1
PAX2				tcea3
PAX3				tceanc
PAX4				tceanc2
PAX5				tcf12
PAX6				tcf19
PAX7				tcf20
PAX8				tcf3
PAX9				tcf4
PCDH15				tcf7
PDE6G				tcf7l1
PDGFA				tcf7l2
PDGFB				tcfe2a
PDGFRA				tead1
PDIA4				tead4
PDZD7				tef
PECI				tefm
PFN2				terf1
PJA2				tfap2a
PLA2G4E				tfap2b
PLA2G5				tfap2c
PLP1				tfb2m
PLS3				tfcp2
PMP22				tfdp1
POU3F2				tfe3
POU3F3				tgif1
POU3F4				tgif2
POU4F1				thibz
POU4F2				thra
POU4F3				thrb
PPP2CA				tlx1
PPP3CA				tlx3
PRKAR1A				tp53
PRPF4B				tp63
PRPH				trf2
PRRX2				trh4
PRSS23				trim25
PSEN1				trim66
PSEN2				trps1
PSMC3				tsc22d1
PTCH1				tsc22d3
PTCH2				tshz3
PTGDS				ttf2
PTGER3				ubp1
PTGES2				ubtf
PTGES3				uhrf1
PTHLH				uncx
PTN				usf1
PTPRQ				vax1
PTTG1IP				vax2
PVALB				vdr
PXN				vegt
RAB11A				ventx1.1
RAB12				ventx2.1
RAB3D				ventx2.2
RALGDS				ventx3.2
RANBP5				vezf1
RARA				vps72
RARB				vsx1
RBBP7				vsx2
RBP1				wdr90
RDX				wt1
RELN				xbp1
RET				xhoxc8
RFNG				xldb1
RGPD5				xlfli
ROCK1				xTFIIS.oB
RORA				ybx1
RORB				yy1
RPS3A				zbtb33
RPS4X				zeb2
RPSA				zfpm1
RRAGA				zfx
RXRA				zic2
RXRB				zmiz1
RXRG				znf346
S100A1				znf395
S100A10
S100A13
S100A8
SALL1
SAT1
SCG5
SCN1B
SCNN1A
SDC1
SDC2
SDC4
SDCBP
SEPT7
SERPINB6
SFRP1
SFRP2
SFRP4
SFRP5
SHH
SIX1
SIX3
SIX5
SKP1A
SLC1A3
SLC20A1
SLC22A5
SLC25A20
SLC25A24
SLC26A4
SLC26A5
SLC35C2
SLC38A3
SLC5A3
SLC5A7
SLC6A4
SLC9A1
SMAD1
SMAD2
SMAD3
SMAD4
SMAD5
SMAD6
SMO
SNAI1
SNAP23
SNAP25
SNAP29
SOD1
SOX1
SOX10
SOX11
SOX12
SOX13
SOX14
SOX15
SOX2
SOX21
SOX3
SOX4
SOX5
SOX8
SOX9
SPARC
SPP1
SPTAN1
SPTBN1
ST5
ST7L
STAT3
STK3
STMN1
STRC
STX1A
STX3
STX4
STX6
SYBL1
SYN1
SYN3
SYP
TACR2
TBX1
TBX2
TBX5
TBX6
TCOF1
TECTA
TECTB
TGFA
TGFB1
TGFB2
TGFB3
TGFBR1
THBS2
THRA
THRB
TIMM8A
TIMP1
TIMP2
TIMP3
TJP2
TLN1
TLX1
TMC1
TMIE
TMPRSS3
TNC
TNR
TNXB
TPT1
TRIOBP
TRO
TUB
TUBA1A
TUBB
TULP1
TULP2
TWF1
TWIST1
TXN
TYRP1
UBE2D2
UBE2D3
UBR3
USH1C
USH2A
VAMP1
VAMP2
VAMP8
VCL
VDAC2
VIL2
VIM
VMO1
VPS35
WFS1
WNT1
WNT10A
WNT10B
WNT11
WNT2
WNT2B
WNT4
WNT5A
WNT5B
WNT7A
WNT7B
WNT8B
WNT9A
WNT9B
YWHAB
YWHAZ
ZNF433
