# Supplementary material for: Probing the Xenopus laevis inner ear transcriptome for biological function
Source: BMC Genomics. 2012 Jun 8;13:225. doi: 10.1186/1471-2164-13-225 (PMC3532188; doi:10.1186/1471-2164-13-225)
Supplement: Additional file 3 — TBLASTN results of IET/Xl-PSID affirmative pairwise alignments. [file 1471-2164-13-225-S3.xlsx]

## Sheet: IET_Xl-PSID
Additional file 3: TBLASTN results of IET/Xl-PSID affirmative pairwise alignments
IET/HGNCs (top match)	Xl-PSID pairwise alignment map	IET/Xl-PSID e-value	Similarity group	Additional IET/Xl-PSID mappings (e-value)	GCRMA average intensity	Intensity distribution (above or below 4)	GCOS absent calls	Equal tally deciles	Equal intensity deciles	Affymetrix annotation (gene title) 2011	Affymetrix annotation (gene symbol) 2011
ACTB	Xl.4138.2.S1_x_at	0	H	ACTG1 (0)	12.42	above 4		10th	8th	Hypothetical protein MGC52661	MGC52661	ACTB
ACTR3	Xl.23453.1.S1_at	0	H		10.67	above 4		10th	7th	ARP3 actin-related protein 3 homolog	actr3	ACTR3
ACVR1	Xl.722.1.S1_at	0	H		8.54	above 4		8th	5th	activin type I receptor	sax	ACVR1
ACVR2A	Xl.1080.1.S1_at	0	H		4.11	above 4		3rd	2nd	activin A receptor, type IIA	acvr2a	ACVR2A
ACVR2B	Xl.1053.1.S1_at	0	H		3.27	below 4		2nd	1st	activin A receptor, type IIB	acvr2b	ACVR2B
AKT1	Xl.738.1.S1_at	0	H		3.41	below 4		2nd	1st	v-akt murine thymoma viral oncogene homolog 1	akt1	AKT1
ANKH	Xl.11973.1.S1_at	0	H		4.22	above 4		3rd	2nd	ankylosis, progressive homolog	ankh	ANKH
APP	Xl.8671.1.S1_at	0	H		11.52	above 4		10th	7th	hypothetical protein MGC52816	MGC52816	APP
ATP1A1	Xl.21686.1.S1_at	0	H	ATP1A2 (0),ATP2B4 (1.39E-73)	13.74	above 4		10th	9th	ATPase, Na+/K+ transporting, alpha 1 polypeptide	atp1a1	ATP1A1
ATP1A3	Xl.8467.1.S1_at	0	H		9.81	above 4		9th	6th	ATPase, Na+/K+ transporting, alpha 3 polypeptide	atp1a3	ATP1A3
ATP2A3	Xl.11405.1.S1_a_at	0	H		4.48	above 4		3rd	2nd	ATPase, Ca++ transporting, cardiac muscle, slow twitch 2	atp2a2	ATP2A3
ATP5B	Xl.20791.1.S1_at	0	H		13.31	above 4		10th	9th	ATP synthase, H+ transporting, mitochondrial F1 complex, beta polypeptide	atp5b	ATP5B
BMP4	Xl.4619.1.S1_s_at	0	H		7.85	above 4		7th	5th	bone morphogenetic protein 4	bmp4	BMP4
BMP7	Xl.442.1.S1_at	0	H	BMP5 (4.60E-151),BMP6 (1.97E-137),BMP8B (3.53E-91)	11.56	above 4		10th	7th	bone morphogenetic protein 7	bmp7	BMP7
BMPR1A	Xl.1190.2.S1_s_at	0	H		7.44	above 4		7th	4th	bone morphogenetic protein receptor, type 1A /// BMP receptor	bmpr1a /// LOC397711	BMPR1A
BMPR1B	Xl.1190.1.S1_x_at	0	H		7.98	above 4		8th	5th	BMP receptor	LOC397711	BMPR1B
BMPR2	Xl.88.1.S1_at	0	H		6.1	above 4		5th	3rd	bone morphogenetic protein receptor, type 2 (serine/threonine kinase)	bmpr2	BMPR2
CACNA1C	Xl.11094.1.S1_at	0	H	CACNA1E (6.66E-97)	2.12	below 4	AAA			calcium channel, voltage-dependent, L type, alpha 1S subunit	cacna1s	CACNA1C
CDH1	Xl.281.1.S1_at	0	H	CDH3 (0)	8.04	above 4		8th	5th	C-cadherin (EP-cadherin)	cdhc-A	CDH1
CDH12	Xl.705.1.S1_at	0	H		4.07	above 4		3rd	2nd	cadherin 6, type 2, K-cadherin (fetal kidney)	cdh6	CDH12
CDH2	Xl.1873.1.S1_at	0	H		8.39	above 4		8th	5th	cadherin 2, type 1, N-cadherin a (neuronal)	cdh2a	CDH2
CLCN3	Xl.248.1.S1_at	0	H		7.71	above 4		7th	5th	chloride channel 3	clcn3	CLCN3
COL2A1	Xl.606.1.S1_s_at	0	H	COL3A1 (1.32E-94),COL4A2 (1.72E-77),COL4A4 (7.01E-23)	12.31	above 4		10th	8th	collagen, type II, alpha 1 /// collagen, type II, alpha 1	col2a1 /// col2a1b	COL2A1
CRMP1	Xl.10639.1.S1_at	0	H		3.17	below 4		2nd	1st	dihydropyrimidinase-like 4	dpysl4	CRMP1
CTGF	Xl.197.1.S1_s_at	0	H		11	above 4		10th	7th	connective tissue growth factor	ctgf	CTGF
CUL3	Xl.5089.1.S1_at	0	H		8.06	above 4		8th	5th	Cullin 3	cul3	CUL3
DMD	Xl.15879.1.S1_at	0	H	DRP2 (5.86E-165)	5.75	above 4		4th	3rd	utrophin	utrn	DMD
DVL2	Xl.7670.1.S1_at	0	H	DVL3 (6.89E-123),DVL1 (1.44E-101)	7.73	above 4		7th	5th	dishevelled, dsh homolog 2	dvl2	DVL2
EDG2	Xl.243.2.S1_a_at	0	H		4.72	above 4		3rd	2nd	similar to lysophosphatidic acid receptor	lpar1-a	EDG2
EEF1A1	Xl.17432.1.S2_at	0	H		9.76	above 4		9th	6th	eukaryotic translation elongation factor 1 alpha 1	eef1a1	EEF1A1
EIF4G2	Xl.24133.1.S1_at	0	H		8.16	above 4		8th	5th	eIF4G-related protein NAT1	nat1	EIF4G2
ENO2	Xl.8781.1.S1_at	0	H		13.17	above 4		10th	8th	enolase 1, (alpha)	eno1	ENO2
EPHA7	Xl.13.1.S1_at	0	H	EPHA6 (0)	6.41	above 4		5th	4th	EPH receptor A4	epha4	EPHA7
EYA4	Xl.779.1.S1_at	0	H	EYA1 (0 )	3.07	below 4	AAA			eyes absent homolog 1	eya1	EYA4
FGFR1	Xl.2751.1.S1_at	0	H		9.16	above 4		9th	6th	fibroblast growth factor receptor 1	fgfr1	FGFR1
FGFR2	Xl.1182.1.S1_at	0	H		9.42	above 4		9th	6th	fibroblast growth factor receptor 2	fgfr2	FGFR2
FGFR3	Xl.8760.1.S1_at	0	H		2.12	below 4	AAA			FGF receptor 3	fgfr3	FGFR3
FGFR4	Xl.1008.1.S1_at	0	H		2.18	below 4		1st	1st	fibroblast growth factor receptor 4	fgfr4	FGFR4
FN1	Xl.2243.1.S1_x_at	0	H		10.39	above 4		10th	6th	fibronectin 1	fn1	FN1
FZD1	Xl.609.1.S1_at	0	H		5.37	above 4		4th	3rd	frizzled homolog 1	fzd1	FZD1
FZD2	Xl.560.1.S1_at	0	H		8.65	above 4		8th	5th	frizzled homolog 2	fzd2	FZD2
FZD4	Xl.460.1.S1_at	0	H		4.52	above 4		3rd	2nd	frizzled homolog 4	fzd4	FZD4
FZD5	Xl.25170.1.S1_at	0	H		2.12	below 4	AAA			frizzled homolog 5	fzd5	FZD5
FZD7	Xl.633.2.S2_at	0	H		4.9	above 4		3rd	3rd	frizzled homolog 7	fzd7	FZD7
FZD9	Xl.559.1.S2_at	0	H		3.48	below 4		2nd	2nd	frizzled homolog 10	fzd10-b	FZD9
GAD1	Xl.1029.1.S1_at	0	H		2.12	below 4	AAA			glutamate decarboxylase 1 (brain, 67kDa)	gad1	GAD1
GLI1	Xl.10180.1.S1_at	0	H		2.12	below 4	AAA			GLI family zinc finger 1, gene 1	gli1.1	GLI1
GLI2	Xl.481.1.S1_s_at	0	H		2.25	below 4		1st	1st	GLI family zinc finger 2 /// neural specific DNA binding protein	gli2 /// gli4	GLI2
GLI3	Xl.1041.1.S1_at	0	H		2.85	below 4		2nd	1st	GLI family zinc finger 3	gli3	GLI3
GNAI3	Xl.1188.1.S1_at	0	H	GNAI2 (0)	7.4	above 4		7th	4th	guanine nucleotide binding protein (G protein), alpha inhibiting activity polypeptide 1	gnai1	GNAI3
GNAL	Xl.12112.1.S1_at	0	H		3.02	below 4		2nd	1st	guanine nucleotide binding protein (G protein), alpha activating activity polypeptide, olfactory type	gnal	GNAL
GNAS	Xl.6062.1.S1_at	0	H		8.9	above 4		9th	5th	hypothetical protein MGC68706	MGC68706	GNAS
GPC6	Xl.4720.1.S1_at	0	H		11.17	above 4		10th	7th	glypican 4	gpc4	GPC6
GSN	Xl.794.1.A1_at	0	H		10.25	above 4		10th	6th	gelsolin (amyloidosis, Finnish type)	gsn	GSN
HGF	XlAffx.1.4.S1_at	0	H		2.12	below 4		1st	1st	---	---	HGF
HMGCS2	Xl.13148.1.S1_at	0	H		8.58	above 4		8th	5th	3-hydroxy-3-methylglutaryl-Coenzyme A synthase 1	hmgcs1	HMGCS2
HSP90AB1	Xl.26082.1.S1_at	0	H		12.57	above 4		10th	8th	heat shock protein 90kDa alpha (cytosolic), class B member 1	hsp90ab1	HSP90AB1
HSPA1A	Xl.5389.1.S1_at	0	H		11.88	above 4		10th	8th	heat shock 70kDa protein 8	hspa8	HSPA1A
IGF1R	Xl.269.1.S1_at	0	H		4.88	above 4		3rd	3rd	insulin-like growth factor 1 receptor	igf1r	IGF1R
INSR	Xl.269.1.S2_x_at	0	H		6.12	above 4		5th	3rd	Insulin-like growth factor-1 receptor beta subunit	LOC398022	INSR
IQGAP2	Xl.25176.1.S1_at	0	H		5.14	above 4		4th	3rd	IQ motif containing GTPase activating protein 1	iqgap1	IQGAP2
ITPR3	Xl.101.1.S1_at	0	H		5.94	above 4		5th	3rd	inositol 1,4,5-triphosphate receptor, type 1	itpr1	ITPR3
JAG1	Xl.11956.1.S1_at	0	H	JAG2 (0)	8.02	above 4		8th	5th	jagged 1 (Alagille syndrome)	jag1	JAG1
JUP	Xl.2844.1.S1_at	0	H		10.47	above 4		10th	7th	plakoglobin	jup	JUP
KCNA1	Xl.825.1.S1_at	0	H		5.53	above 4		4th	3rd	potassium voltage-gated channel, shaker-related subfamily, member 1 (episodic ataxia with myokymia)	kcna1	KCNA1
KCNMA1	Xl.12072.1.S1_at	0	H		4.71	above 4		3rd	2nd	potassium large conductance calcium-activated channel, subfamily M, alpha member 1	kcnma1	KCNMA1
KIT	Xl.30.1.S1_at	0	H		2.49	below 4		1st	1st	v-kit Hardy-Zuckerman 4 feline sarcoma viral oncogene homolog	kit	KIT
LRRN1	Xl.1156.1.S1_at	0	H		3.57	below 4		2nd	2nd	leucine rich repeat neuronal 1	lrrn1	LRRN1
LTBP1	Xl.13636.1.S1_at	0	H		8.67	above 4		8th	5th	latent transforming growth factor beta binding protein 1	ltbp1	LTBP1
MAP2K1	Xl.5877.1.S1_at	0	H		7.7	above 4		7th	5th	mitogen-activated protein kinase kinase 1	map2k1	MAP2K1
MEF2A	Xl.123.1.S1_a_at	0	H	MEF2C (1.57E-125)	4.43	above 4		3rd	2nd	myocyte enhancer factor 2A	mef2a	MEF2A
MET	Xl.890.1.S1_at	0	H		2.12	below 4	AAA			met proto-oncogene (hepatocyte growth factor receptor)	met	MET
MKNK1	Xl.322.1.S1_at	0	H		3.83	below 4		2nd	2nd	MAP kinase interacting serine/threonine kinase 1	mknk1	MKNK1
MMP13	Xl.21626.1.S1_at	0	H	MMP3 (8.13E-130),MMP10 (3.08E-129),MMP1 (2.4E-126),MMP12 (4.39E-120),MMP7 (6.63E-66)	2.68	below 4	AAA			collagenase 3	mmp-13	MMP13
MYH14	Xl.833.1.S1_at	0	H		5.78	above 4		4th	3rd	myosin, heavy chain 10, non-muscle	myh10	MYH14
MYH9	Xl.421.1.S1_at	0	H	MYO15A (1.06E-129),MYO6 (5.87E-128),MYO3A (8.22E-114)	9.65	above 4		9th	6th	myosin, heavy chain 9, non-muscle	myh9	MYH9
MYO1B	Xl.23561.1.S1_at	0	H	MYO1A (0),MYO7A (1.84E-140)	4.56	above 4		3rd	2nd	myosin IC	myo1c	MYO1B
MYO1F	Xl.14009.1.S1_at	0	H		7.01	above 4		6th	4th	myosin IE	myo1e	MYO1F
MYO5A	Xl.20530.1.S1_at	0	H		2.14	below 4	AAA			myosin VA (heavy chain 12, myoxin)	myo5a	MYO5A
NET1	Xl.21928.1.S1_at	0	H		4.27	above 4		3rd	2nd	neuroepithelial cell transforming 1	net1	NET1
NOTCH1	Xl.1057.1.S1_at	0	H	NOTCH2 (0),NOTCH3 (0),MEGF6(1.38E-102)	7.56	above 4		7th	4th	Notch homolog 1, translocation-associated	notch1	NOTCH1
NPR1	Xl.907.1.S1_at	0	H	NPR2 (0)	7.25	above 4		7th	4th	natriuretic peptide receptor B/guanylate cyclase B (atrionatriuretic peptide receptor B)	npr2	NPR1
NR2F1	Xl.528.1.S1_at	0	H	NR2F2 (0)	9.24	above 4		9th	6th	nuclear receptor subfamily 2, group F, member 1	nr2f1	NR2F1
NR3C1	Xl.1201.1.S1_at	0	H		2.19	below 4		1st	1st	nuclear receptor subfamily 3, group C, member 1 (glucocorticoid receptor)	nr3c1	NR3C1
NRP2	Xl.940.1.S1_at	0	H		2.55	below 4	AAA			neuropilin 1	nrp1	NRP2
NTRK1	Xl.433.1.S1_s_at	0	H	NTRK2 (0),NTRK3 (0)	6.85	above 4		6th	4th	neurotrophin receptor B xTrkB-beta /// neurotrophin receptor B xTrkB-alpha	trkb-A /// trkb-b	NTRK1
PABPC1	Xl.24862.1.S1_at	0	H		11.99	above 4		10th	8th	poly(A) binding protein, cytoplasmic 1	pabpc1-b	PABPC1
PAX2	Xl.1130.2.S1_a_at	0	H		7.85	above 4		7th	5th	paired box 2	pax2	PAX2
PAX6	Xl.647.1.S1_a_at	0	H		2.12	below 4	AAA			paired box 6 /// paired domain transcription factor variant B	pax6 /// pax6	PAX6
PDGFRA	Xl.20029.2.S1_a_at	0	H		7.79	above 4		7th	5th	platelet derived growth factor receptor, alpha polypeptide	pdgfra	PDGFRA
POU3F4	Xl.1023.1.S2_at	0	H		11.36	above 4		10th	7th	POU class 3 homeobox 4	pou3f4	POU3F4
PPP2CA	Xl.1276.2.S1_at	0	H		8.27	above 4		8th	5th	---	---	PPP2CA
PPP3CA	Xl.7750.2.S1_s_at	0	H		8.7	above 4		8th	5th	protein phosphatase 3 (formerly 2B), catalytic subunit, alpha isoform (calcineurin A alpha) /// protein phosphatase 3, catalytic subunit, alpha isozyme	ppp3ca /// ppp3ca	PPP3CA
PSMC3	Xl.113.1.S1_at	0	H		3.01	below 4		2nd	1st	proteasome (prosome, macropain) 26S subunit, ATPase, 3	psmc3	PSMC3
PTCH1	Xl.759.1.S1_at	0	H		2.12	below 4	AAA			patched homolog 1	ptch1	PTCH1
PTCH2	Xl.1039.1.S1_at	0	H		6.22	above 4		5th	4th	patched-2	xptch-2	PTCH2
PXN	Xl.724.1.S1_at	0	H		4.8	above 4		3rd	2nd	paxillin	pxn	PXN
RANBP5	Xl.2645.1.S1_at	0	H		7.46	above 4		7th	4th	importin 5	ipo5	RANBP5
RARA	Xl.21623.1.S1_at	0	H	RORA (1.54E-28)	2.87	below 4	AAA			---	---	RARA
RBBP7	Xl.4563.1.S1_at	0	H		9.33	above 4		9th	6th	retinoblastoma binding protein 7	rbbp7	RBBP7
RELN	Xl.8611.1.S1_at	0	H		2.12	below 4	AAA			reelin	reln	RELN
RET	Xl.673.1.S1_at	0	H		2.17	below 4		1st	1st	ret proto-oncogene	ret	RET
ROCK1	Xl.265.1.S1_at	0	H		5.24	above 4		4th	3rd	Rho-associated, coiled-coil containing protein kinase 2	rock2	ROCK1
RXRA	Xl.877.1.S1_at	0	H		9.13	above 4		9th	6th	retinoid X receptor, alpha	rxra	RXRA
SALL1	Xl.3005.1.S1_at	0	H		9.6	above 4		9th	6th	sal-like 1 a	sall1a	SALL1
SCNN1A	Xl.2464.1.S1_x_at	0	H		9.35	above 4		9th	6th	sodium channel, nonvoltage-gated 1 alpha	scnn1a	SCNN1A
SLC25A24	Xl.5932.1.S1_at	0	H		5.67	above 4		4th	3rd	calcium-binding mitochondrial carrier protein SCaMC-1-B	slc25a24-b	SLC25A24
SLC9A1	Xl.23318.1.S1_at	0	H		5.45	above 4		4th	3rd	solute carrier family 9 (sodium/hydrogen exchanger), member 1 (antiporter, Na+/H+, amiloride sensitive)	slc9a1	SLC9A1
SMAD1	Xl.87.1.S1_at	0	H	SMAD5 (0)	6.18	above 4		5th	3rd	Smad1.1	madh1	SMAD1
SMAD2	Xl.85.1.S1_a_at	0	H		7.61	above 4		7th	4th	Mad2 protein	mad2	SMAD2
SMAD3	Xl.11953.1.S1_at	0	H		4.18	above 4		3rd	2nd	SMAD family member 3	smad3	SMAD3
SMAD4	Xl.885.1.S2_at	0	H		7.91	above 4		7th	5th	SMAD family member 4	smad4	SMAD4
SMO	Xl.760.1.S1_at	0	H		2.6	below 4	AAA			smoothened	smo	SMO
SOX9	Xl.1690.1.S1_at	0	H	SOX8 (8.37E-81)	9.71	above 4		9th	6th	SRY (sex determining region Y)-box 9	sox9-a	SOX9
SPTAN1	Xl.19995.1.S1_at	0	H		2.55	below 4	AAA			spectrin, alpha, non-erythrocytic 1 (alpha-fodrin)	sptan1-A	SPTAN1
SPTBN1	Xl.23545.1.S1_at	0	H		8.57	above 4		8th	5th	spectrin, beta, non-erythrocytic 2	sptbn2	SPTBN1
ST7L	Xl.15351.1.S1_at	0	H		5.15	above 4		4th	3rd	suppression of tumorigenicity 7	st7	ST7L
STAT3	Xl.916.2.S1_at	0	H		2.13	below 4	AAA			signal transducer and activator of transcription 3 (acute-phase response factor), gene 1	stat3.1	STAT3
TBX2	Xl.931.1.S1_at	0	H		8.81	above 4		9th	5th	T-box 2	tbx2	TBX2
TBX5	Xl.529.1.S1_at	0	H		2.14	below 4	AAA			T-box 5	tbx5	TBX5
TGFB2	Xl.23598.1.S1_at	0	H	TGFB3 (1.52E-113)	6.03	above 4		5th	3rd	transforming growth factor, beta 2	tgfb2	TGFB2
TGFBR1	Xl.996.1.S1_at	0	H		5.57	above 4		4th	3rd	transforming growth factor, beta receptor 1	tgfbr1	TGFBR1
THBS2	Xl.21621.1.S1_at	0	H		8.02	above 4		8th	5th	hypothetical LOC398664	LOC398664	THBS2
THRA	Xl.309.1.S1_at	0	H		5.94	above 4		5th	3rd	thyroid hormone receptor, alpha (erythroblastic leukemia viral (v-erb-a) oncogene homolog)	thra	THRA
THRB	Xl.474.1.S1_at	0	H		5.77	above 4		4th	3rd	Thrb protein /// thyroid hormone receptor beta-A /// thyroid hormone receptor beta B2	thrb /// thrb-a /// thrb-b	THRB
TUBA1A	Xl.8919.2.S1_x_at	0	H		11.19	above 4		10th	7th	tubulin, alpha 6	tuba6	TUBA1A
TUBB	Xl.7933.1.S1_at	0	H		12.34	above 4		10th	8th	tubulin, beta 2C	tubb2c	TUBB
TYRP1	Xl.19693.1.S1_at	0	H		6.13	above 4		5th	3rd	tyrosinase-related protein 1	tyrp1	TYRP1
WNT5A	Xl.868.1.S1_at	0	H		4.51	above 4		3rd	2nd	wingless-type MMTV integration site family, member 5A	wnt5a	WNT5A
WNT5B	Xl.17496.1.S1_at	0	H		2.39	below 4	AAA			wingless-type MMTV integration site family, member 5B	wnt5b	WNT5B
WNT7B	Xl.229.1.S1_at	0	H	WNT7A (4.58245E-169), WNT10B (3.75E-74), WNT10A (8.58642E-64)	8.52	above 4		8th	5th	wingless-type MMTV integration site family, member 7B	wnt7b	WNT7B
MAPK3	Xl.874.1.S1_s_at	2.22e-180	H		6.75	above 4		6th	4th	mitogen-activated protein kinase 1 /// mitogen-activated protein kinase 1b	mapk1 /// mapk1b	MAPK3
GJA1	Xl.1109.1.S1_at	1.9e-179	H		2.39	below 4		1st	1st	gap junction protein, alpha 1, 43kDa	gja1	GJA1
WNT2B	Xl.380.1.S1_at	3.31e-179	H	WNT2 (1.95E-162)	2.12	below 4	AAA			wingless-type MMTV integration site family, member 2B	wnt2b	WNT2B
RARB	Xl.158.1.S1_at	5.13e-179	H	RORB (9.43E-27)	7.3	above 4		7th	4th	retinoic acid receptor, alpha	rara	RARB
NF2	Xl.24764.1.A1_at	6.2e-179	H		8.06	above 4		8th	5th	neurofibromin 2 (merlin)	nf2	NF2
VIM	Xl.127.1.S1_at	1.2e-178	H	GFAP (3.22E-130)	12.53	above 4		10th	8th	vimentin	vim	VIM
SLC5A3	Xl.894.1.S1_at	1.85e-176	H		4.33	above 4		3rd	2nd	solute carrier family 5 (sodium/glucose cotransporter), member 11	slc5a11	SLC5A3
FZD6	Xl.1186.1.S1_at	7.63e-175	H		8.22	above 4		8th	5th	frizzled homolog 3	fzd3	FZD6
MLL2	Xl.16861.1.S1_at	8.86e-175	H		5.01	above 4		3rd	3rd	---	---	MLL2
KCNQ1	Xl.21509.1.S1_at	9.52e-175	H		2.2	below 4		1st	1st	potassium voltage-gated channel, KQT-like subfamily, member 1	kcnq1	KCNQ1
GNB2	Xl.8819.1.S1_at	2.98e-173	H	GNB3 (3.41E-169)	8.7	above 4		8th	5th	guanine nucleotide binding protein (G protein), beta polypeptide 4	gnb4	GNB2
SOX10	Xl.1588.1.S1_at	3.39e-173	H		9.38	above 4		9th	6th	SRY (sex determining region Y)-box 10	sox10	SOX10
SYN3	Xl.565.1.S1_at	4.38e-173	H		2.12	below 4	AAA			synapsin III	syn3	SYN3
PAX5	Xl.108.1.S1_at	1.95e-171	H		2.12	below 4	AAA			paired box 5	pax5	PAX5
MMP11	Xl.112.1.S1_at	2.55e-171	H	MMP14(1.55E-77),MMP17(4.88E-74),MMP19(5.60E-52),MMP23B(1.55E-27)	2.12	below 4	AAA			matrix metallopeptidase 11 (stromelysin 3)	mmp11	MMP11
PAX8	Xl.2754.1.S1_at	6.75e-171	H		2.12	below 4	AAA			paired box 8	pax8	PAX8
WNT4	Xl.952.1.S1_at	1.88e-170	H		3.46	below 4		2nd	1st	wingless-type MMTV integration site family, member 4	wnt4	WNT4
NCAM2	Xl.829.1.S2_at	5.24e-170	H		6.23	above 4		5th	4th	neural cell adhesion molecule	ncam1-a	NCAM2
NFKB1	Xl.815.1.S1_at	9.83e-168	H		5.57	above 4		4th	3rd	nuclear factor of kappa light polypeptide gene enhancer in B-cells 2 (p49/p100)	nfkb2	NFKB1
MMP9	Xl.526.1.S1_at	7.66e-167	H		3.24	below 4		2nd	1st	matrix metallopeptidase 9 (gelatinase B, 92kDa gelatinase, 92kDa type IV collagenase)	mmp9	MMP9
FST	Xl.1094.1.S1_at	2.09e-166	H		2.86	below 4	AAA			follistatin	fst	FST
EDNRA	Xl.9747.1.S1_at	8.04e-166	H		8.98	above 4		9th	5th	endothelin receptor type A	ednra	EDNRA
BMP2	Xl.1138.1.S1_at	6.82e-164	H		4.4	above 4		3rd	2nd	bone morphogenetic protein 2	bmp2	BMP2
RXRG	Xl.878.1.S1_at	3.85e-161	H		3.7	below 4		2nd	2nd	retinoid X receptor, gamma	rxrg	RXRG
NEFM	Xl.174.1.S1_at	1.43e-160	H	NEFH (9.61E-81)	10.47	above 4		10th	7th	middle molecular weight neurofilament protein NF-M(2)	LOC397995	NEFM
ANXA2	Xl.2610.1.S1_at	2.43e-157	H		12.77	above 4		10th	8th	annexin A2	anxa2-a	ANXA2
CASQ1	Xl.23399.1.S1_at	4.73e-157	H	CASQ2 (6.72E-135)	2.58	below 4		1st	1st	calsequestrin 1 (fast-twitch, skeletal muscle)	casq1	CASQ1
COL6A1	Xl.9863.1.S1_at	2.41e-156	H		9.45	above 4		9th	6th	collagen, type VI, alpha 1	col6a1	COL6A1
RXRB	Xl.159.1.S1_s_at	2.89e-155	H		2.12	below 4	AAA			retinoid X receptor, beta /// retinoid X receptor beta	rxrb /// rxrb-a	RXRB
EGR1	Xl.637.1.A1_at	7.17e-154	H		10.29	above 4		10th	6th	early growth response 1	egr1	EGR1
TJP2	Xl.11248.1.S1_at	4.54e-151	H		2.12	below 4	AAA			tight junction protein 3 (zona occludens 3)	tjp3	TJP2
IHH	Xl.1001.1.S1_at	1.55e-150	H		2.12	below 4	AAA			Indian hedgehog homolog	ihh	IHH
SYN1	Xl.21531.1.S1_at	3.81e-150	H		2.12	below 4	AAA			synapsin I	syn1	SYN1
BMI1	Xl.6636.1.S1_at	1.66e-149	H		2.52	below 4		1st	1st	xbmi-1 protein	xbmi-1	BMI1
DAG1	Xl.16781.1.S1_s_at	4.64e-148	H		8.22	above 4		8th	5th	dystroglycan 1 /// dystroglycan 1 (dystrophin-associated glycoprotein 1)	dag1 /// dag1	DAG1
ANXA6	Xl.13585.1.A1_at	1.07e-147	H		9.53	above 4		9th	6th	annexin A6	anxa6	ANXA6
TBX1	Xl.21661.1.S1_at	5.83e-147	H		6.06	above 4		5th	3rd	T-box 1	tbx1-a	TBX1
RPSA	Xl.2617.1.S1_at	4.37e-146	H		13.87	above 4		10th	9th	ribosomal protein SA	rpsa	RPSA
RDX	Xl.20330.1.S1_at	2.97714e-145	H	MSN (7.26E-136),VIL2 (8.2E-127), EZR (8.2E-127)	8.49	above 4		8th	5th	radixin	rdx	RDX
NEFL	Xl.991.1.S1_at	1.71e-144	H		10.09	above 4		10th	6th	neurofilament, light polypeptide	nefl	NEFL
SPARC	Xl.8379.1.S1_at	5.55e-144	H		13.7	above 4		10th	9th	secreted protein, acidic, cysteine-rich (osteonectin)	sparc	SPARC
CNDP2	Xl.6024.1.S1_at	9.84e-144	H		11.02	above 4		10th	7th	darmin	darmin	CNDP2
WNT1	Xl.29.1.S1_at	1.61e-143	H	WNT9A (3.98E-62),WNT9B (2.19E-57)	2.12	below 4	AAA			wingless-type MMTV integration site family, member 1	wnt1	WNT1
SLC25A20	Xl.13169.1.S1_at	2.09e-143	H		7.92	above 4		7th	5th	solute carrier family 25 (carnitine/acylcarnitine translocase), member 20	slc25a20	SLC25A20
TWF1	Xl.23266.1.S1_at	5.39e-142	H		7.91	above 4		7th	5th	twinfilin, actin-binding protein, homolog 2	twf2	TWF1
GPM6B	Xl.1748.1.S1_at	1.42e-140	H		10.62	above 4		10th	7th	glycoprotein M6B	gpm6b	GPM6B
RPS3A	Xl.23752.1.S1_x_at	4e-140	H		14.68	above 4		10th	10th	ribosomal protein S3A	rps3a	RPS3A
GATA3	Xl.793.1.A1_at	7.39e-140	H		6.85	above 4		6th	4th	GATA binding protein 3	gata3	GATA3
ZNF433	Xl.25.1.S1_at	2.05e-139	H		2.12	below 4	AAA			zinc finger protein 208	znf208	ZNF433
SHH	Xl.866.1.S2_at	2.42e-139	H		2.13	below 4	AAA			sonic hedgehog homolog	shh	SHH
AQP3	Xl.25930.1.S1_at	1.48e-138	H		3.35	below 4		2nd	1st	aquaporin 3 (Gill blood group)	aqp3	AQP3
POU3F2	Xl.7054.1.S1_at	1.49e-138	H		2.12	below 4		1st	1st	similar to POU domain, class 3, transcription factor 2 /// POU domain, class 3, transcription factor 2	pou3f2 /// pou3f2-A	POU3F2
SIX1	Xl.683.1.S1_at	2.42648e-138	H	SIX5 (5.59E-51)	10.7	above 4		10th	7th	SIX homeobox 1	six1	SIX1
VDAC2	Xl.24385.1.S1_at	7.98e-138	H		12.51	above 4		10th	8th	voltage-dependent anion channel 2	vdac2	VDAC2
FRZB	Xl.212.2.S1_a_at	5.51e-137	H	SFRP4 (1.26E-86)	14.34	above 4		10th	9th	Frzb-1 protein	frzb-1	FRZB
ANXA3	Xl.3863.1.S1_at	9.32e-137	H		9.01	above 4		9th	5th	annexin A3	anxa3	ANXA3
LECT1	Xl.21971.1.S1_at	1.28e-136	H		13.55	above 4		10th	9th	leukocyte cell derived chemotaxin 1	lect1	LECT1
SIX3	Xl.627.1.S1_at	4.07e-135	H		2.12	below 4	AAA			SIX homeobox 3	six3	SIX3
MMP8	Xl.21626.1.A1_at	4.79e-135	H	MMP16 (6.21E-77),MMP15 (4.24E-50)	2.19	below 4	AAA			collagenase 3	mmp-13	MMP8
RPS4X	Xl.21377.1.S1_a_at	6.57e-135	H		14.81	above 4		10th	10th	40S ribosomal protein S4 /// ribosomal protein S4, X-linked	rps4 /// rps4x	RPS4X
EDNRB	Xl.2759.1.S1_at	9.96e-135	H		5	above 4		3rd	3rd	endothelin receptor B subtype 2	ednrb2	EDNRB
CLK1	Xl.24404.1.S1_at	1.44e-133	H		8.27	above 4		8th	5th	Hypothetical protein MGC131228	MGC131228	CLK1
ANXA4	Xl.10696.1.S1_at	2.77e-133	H		10.52	above 4		10th	7th	annexin A4	anxa4	ANXA4
SDCBP	Xl.6148.1.S1_at	1.25e-132	H		10.61	above 4		10th	7th	syndecan binding protein (syntenin)	sdcbp	SDCBP
FOXI1	Xl.20089.1.S1_at	2.48e-131	H		2.12	below 4	AAA			forkhead box I1	foxi1	FOXI1
ESRRB	Xl.10209.1.S1_at	2.66e-131	H		7.52	above 4		7th	4th	estrogen-related receptor alpha	esrra	ESRRB
NEUROD1	Xl.330.1.S1_at	8.68e-131	H	NEUROD2 (5.89E-72)	2.12	below 4	AAA			neurogenic differentiation 1	neurod1	NEUROD1
COL1A2	Xl.24514.1.S1_at	1.58e-130	H		11.02	above 4		10th	7th	collagen, type 1, alpha 2	col1a2	COL1A2
GJA8	Xl.23631.1.S1_at	1.66e-130	H	GJA5 (4.12E-80)	2.12	below 4	AAA			gap junction protein, alpha 8, 50kDa	gja8	GJA8
ANXA1	Xl.2308.1.S1_at	2.43e-130	H		10.59	above 4		10th	7th	annexin A1	anxa1	ANXA1
PECI	Xl.14349.1.S1_at	2.87e-130	H		6.13	above 4		5th	3rd	hypothetical protein MGC132021	MGC132021	PECI
COL1A1	Xl.26213.1.S1_at	3.32e-130	H		12.13	above 4		10th	8th	collagen, type I, alpha 1	col1a1	COL1A1
OTX2	XlAffx.1.11.S1_at	3.39e-130	H		2.12	below 4	AAA			orthodenticle homeobox 2	otx2-b	OTX2
CDH13	XlAffx.1.1.S1_at	1.2e-128	H		4.72	above 4		3rd	2nd	---	---	CDH13
PRPH	Xl.27.1.S1_at	1.3e-128	H		5.74	above 4		4th	3rd	peripherin	prph	PRPH
WNT8B	Xl.49.1.S1_at	5.17e-128	H		2.12	below 4	AAA			wingless-type MMTV integration site family, member 8A	wnt8a	WNT8B
SOX2	Xl.188.1.S1_at	6.52e-127	H	SOX14 (3.71E-33),SOX21 (8.60E-32)	10.03	above 4		10th	6th	SRY (sex determining region Y)-box 2	sox2	SOX2
NRG1	Xl.289.1.S1_a_at	6.89e-127	H		4.27	above 4		3rd	2nd	neuregulin 1	nrg1	NRG1
NFE2L2	Xl.18750.1.S1_at	8.72e-125	H		10.65	above 4		10th	7th	similar to nuclear factor (erythroid-derived 2)-like 2	MGC53355	NFE2L2
CCNH	Xl.910.1.S1_at	1.4e-124	H		7.4	above 4		7th	4th	cyclin H	ccnh	CCNH
FOXF1	Xl.182.1.S1_at	1.41e-124	H	FOXF2 (1.38E-42)	2.12	below 4		1st	1st	forkhead box F1	foxf1	FOXF1
PLP1	Xl.19992.1.S1_at	2.26e-123	H		9.55	above 4		9th	6th	proteolipid protein 1	plp1	PLP1
GRIA4	Xl.8583.1.S1_at	5.21e-123	H	GRIA3 (2.39E-120),GRIA1 (1.58E-119)	4.61	above 4		3rd	2nd	glutamate receptor, ionotropic, AMPA 2	gria2	GRIA4
COL5A1	Xl.23570.1.S1_at	8.47e-123	H	COL11A1 (3.18E-98),COL11A2 (9.12E-60)	2.29	below 4	AAA			collagen, type V, alpha 1	col5a1	COL5A1
SFRP2	Xl.15963.1.S1_at	8.86e-123	H		5.64	above 4		4th	3rd	secreted frizzled-related protein 2	sfrp2	SFRP2
WNT11	Xl.1073.1.S1_at	1.47e-122	H		2.12	below 4	AAA			wingless-type MMTV integration site family, member 11B	wnt11b	WNT11
PSEN2	Xl.1253.1.S1_at	1.63e-122	H		8.03	above 4		8th	5th	presenilin 1	psen1	PSEN2
YWHAB	Xl.21804.1.S1_at	3.76e-121	H		6.95	above 4		6th	4th	14-3-3 protein beta/alpha-A	ywhab-a	YWHAB
LFNG	Xl.1077.1.S1_at	6.79e-121	H	MFNG (1.35E-87)	3.62	below 4		2nd	2nd	lunatic fringe	lfng	LFNG
TECTA	Xl.5486.1.A1_at	1.59e-120	H		4.89	above 4		3rd	3rd	---	---	TECTA
POU4F3	Xl.701.1.S1_at	3.79e-120	H	POU4F2 (1.01E-101)	6.44	above 4		5th	4th	POU class 4 homeobox 1	pou4f1.2	POU4F3
NGFR	Xl.535.2.S1_a_at	1.26e-118	H		2.18	below 4		1st	1st	p75 neurotrophin receptor a-1	p75NTRa	NGFR
SLC6A4	Xl.23471.1.S1_at	1.98e-118	H		3.17	below 4		2nd	1st	solute carrier family 6 (amino acid transporter), member 14, gene 2	slc6a14.2	SLC6A4
FSTL1	Xl.3150.1.S1_at	5.57e-118	H		10.33	above 4		10th	6th	follistatin-related protein	xFRP	FSTL1
DLX5	Xl.18401.1.S1_at	1.42e-117	H		8.36	above 4		8th	5th	distal-less homeobox 5	dlx5	DLX5
YWHAZ	Xl.4573.1.S1_at	1.24e-116	H		11.57	above 4		10th	7th	tyrosine 3-monooxygenase/tryptophan 5-monooxygenase activation protein, zeta polypeptide	ywhaz	YWHAZ
LAMC1	Xl.21501.1.S1_at	1.76e-116	H	LAMC3 (1.25E-102),LAMA5 (1.74728E-66),LAMA1 (3.95171E-64),LAMA3 (5.61049E-64),LAMB2 (1.26E-62),LAMB3 (2.86E-52),USH2A (1.11E-50),MEGF9 (1.10E-17),LAMC2 (1.51E-16)	2.23	below 4	AAA			netrin 1	ntn1	LAMC1
CAPRIN2	Xl.3769.1.A1_at	7.86e-116	H		2.12	below 4	AAA			caprin family member 2	caprin2	CAPRIN2
PSEN1	Xl.1258.1.S1_at	1.23e-115	H		7.78	above 4		7th	5th	presenilin 2 (Alzheimer disease 4)	psen2	PSEN1
JUN	Xl.541.1.S1_s_at	1.6e-115	H		5.61	above 4		4th	3rd	jun oncogene	jun	JUN
ATP1B1	Xl.6557.1.S1_at	4.14e-115	H		10.87	above 4		10th	7th	ATPase, Na+/K+ transporting, beta 1 polypeptide	atp1b1	ATP1B1
CCNG1	Xl.5440.1.S1_at	1.98e-114	H		12.67	above 4		10th	8th	similar to cyclin G1	MGC53060	CCNG1
CALB1	Xl.459.1.S1_at	2.17e-114	H	CALB2 (2.64E-94)	5.47	above 4		4th	3rd	calbindin 1b, 28kDa	calb1b	CALB1
SOX13	Xl.1491.1.S1_at	2.54e-114	H	SOX5 (5.27E-49)	8.02	above 4		8th	5th	SRY (sex determining region Y)-box 13	sox13	SOX13
RAB11A	Xl.16783.1.S1_at	1.17e-112	H		9.55	above 4		9th	6th	RAB11A, member RAS oncogene family	rab11a	RAB11A
CHRNA3	Xl.1118.1.S1_at	1.26e-112	H	CHRNA4 (2.27E-98),CHRNB2(1.64E-96),CHRNB3(8.92E-94),CHRNA9(9.48E-78)	8.31	above 4		8th	5th	cholinergic receptor, nicotinic, alpha 1 (muscle)	chrna1	CHRNA3
KCNK1	Xl.21929.1.S1_at	6.43e-112	H		9.7	above 4		9th	6th	potassium channel, subfamily K, member 1	kcnk1	KCNK1
HOXA1	Xl.23512.1.S1_at	1.86e-111	H		2.12	below 4	AAA			homeobox A1	hoxa1	HOXA1
NTF3	Xl.1074.1.S1_at	5.4e-110	H	NGFB (1.97E-42)	4.95	above 4		3rd	3rd	neurotrophin 3	ntf3	NTF3
SEPT7_	Xl.21677.1.S1_at	3.19e-109	H		7.41	above 4		7th	4th	septin 7	2012-09-07	SEPT7_
SNAP25	Xl.13623.1.S1_at	3.28e-109	H		8.17	above 4		8th	5th	synaptosomal-associated protein, 25kDa	snap25	SNAP25
KCNJ2	Xl.23590.1.S1_at	5.3e-109	H	KCNJ4 (1.08E-104)	2.27	below 4	AAA			potassium inwardly-rectifying channel, subfamily J, member 5	kcnj5	KCNJ2
TNC	Xl.21448.1.S1_at	6.42e-109	H	TNR (4.62E-86),TNXB (6.20E-68)	4.05	above 4		3rd	2nd	tenascin C	tnc	TNC
GNG10	Xl.3136.1.S1_at	8.31e-105	H		9.56	above 4		9th	6th	DnaJ (Hsp40) homolog, subfamily C , member 25	dnajc25	GNG10
SFRP5	Xl.21815.1.S1_at	3.85e-103	H		6.12	above 4		5th	3rd	secreted frizzled-related protein 5	frp5	SFRP5
TIMP3	Xl.320.1.S1_at	1.39e-102	H		3	below 4		2nd	1st	TIMP metallopeptidase inhibitor 3	timp3	TIMP3
SMAD6	Xl.2593.1.S1_at	3.98e-102	H		8.79	above 4		9th	5th	SMAD family member 6	smad6	SMAD6
GJA4	Xl.1025.1.S1_at	7.7825e-102	H		7.66	above 4		7th	5th	gap junction protein, alpha 4, b	gja4b	GJA4
TIMP2	Xl.19983.1.S1_at	9.57e-102	H	TIMP1 (1.28252E-36)	7.16	above 4		6th	4th	Tissue inhibitor of metalloproteinase 2	LOC398383	TIMP2
HNRNPA1	Xl.7820.1.S1_a_at	2.14e-101	H		7.69	above 4		7th	5th	heterogeneous nuclear ribonucleoprotein A1	hnrnpa1	HNRNPA1
GNB5	Xl.4840.1.S1_at	1.4e-100	H		9.53	above 4		9th	6th	guanine nucleotide binding protein (G protein), beta polypeptide 1	gnb1	GNB5
RFNG	Xl.83.1.S2_at	3.77e-100	H		6.31	above 4		5th	4th	RFNG O-fucosylpeptide 3-beta-N-acetylglucosaminyltransferase	rfng	RFNG
ALDH7A1	Xl.24006.1.S1_at	5.94e-100	H		4.63	above 4		3rd	2nd	MGC83352 protein	MGC83352	ALDH7A1
GJB2	Xl.8924.1.A1_at	7.17e-100	H	GJB6 (1.51E-99)	13.04	above 4		10th	8th	gap junction protein, beta 2, 26kDa	gjb2	GJB2
CHRNA2	Xl.1117.1.S1_at	1.5e-99	M		6.92	above 4		6th	4th	cholinergic receptor, nicotinic, alpha 1 (muscle), gene 2	chrna1.2	CHRNA2
IGFBP5	Xl.5266.1.S1_at	1.04e-98	M	IGFBP3 (1.91E-53),IGFBP4 (7.76E-32),IGFBP1 (8.08E-29),IGFBP2 (1.36E-26),IGFBP6 (6.35E-17)	5.52	above 4		4th	3rd	insulin-like growth factor binding protein 5	igfbp5	IGFBP5
CA2	Xl.9576.1.S1_at	1.27e-98	M	CA3 (2.75E-85)	9.1	above 4		9th	6th	carbonic anhydrase 2	ca2	CA2
ATP1B2	Xl.509.1.S1_at	1.64e-97	M		14.06	above 4		10th	9th	ATPase, Na+/K+ transporting, beta 2 polypeptide	atp1b2	ATP1B2
ACAN	Xl.11960.1.S1_at	1.84e-97	M		2.12	below 4	AAA			brevican	bcan	ACAN
NPTXR	XlAffx.1.8.S1_at	7.32e-97	H		7.06	above 4		6th	4th	neuronal pentraxin 1	nptx1	NPTXR
SYP	Xl.230.1.S1_at	9.02e-97	M		8.68	above 4		8th	5th	synaptophysin	syp	SYP
MEOX2	Xl.1502.1.S1_at	1.14e-96	M		2.23	below 4	AAA			mesenchyme homeobox 2	meox2	MEOX2
GJA3	Xl.10172.1.S1_at	3.07e-96	M		2.23	below 4	AAA			gap junction protein, alpha 3, 46kDa	gja3	GJA3
GIPC3	Xl.21592.1.S1_at	9.93e-96	M		5.53	above 4		4th	3rd	GIPC PDZ domain containing family, member 2	gipc2	GIPC3
HES1	Xl.21817.1.S1_at	3.25e-95	M		2.53	below 4		1st	1st	hairy and enhancer of split 1	hes1	HES1
DLX6	Xl.262.1.S1_at	2.55e-94	M	DLX4 (3.84E-22)	6.11	above 4		5th	3rd	Hypothetical protein MGC130625	MGC130625	DLX6
EGR3	Xl.1086.1.S1_at	7.22e-94	M		2.12	below 4	AAA			early growth response 2 (Krox-20 homolog)	egr2	EGR3
POU4F1	Xl.21549.1.S1_at	3.04e-93	M		2.44	below 4		1st	1st	POU class 4 homeobox 1	pou4f1	POU4F1
POU3F3	Xl.1274.1.S1_at	7.09e-92	M		4.86	above 4		3rd	3rd	POU 1 transcription factor	pou3f1-a	POU3F3
GJB5	Xl.17410.1.S1_at	7.27e-92	M	GJB3 (8.47E-85)	4.16	above 4	AAA			gap junction protein, beta 3 a	gjb3a	GJB5
ATP1B3	Xl.6045.1.S1_at	4.87e-91	M		12.54	above 4		10th	8th	Na+/K+-transporting ATPase beta subunit	atpb-3	ATP1B3
FGF8	Xl.20011.1.S1_at	2.13e-90	M		4.69	above 4		3rd	2nd	fibroblast growth factor 8 (androgen-induced)	fgf8	FGF8
P2RX2	Xl.735.1.S3_at	8.74e-90	M		6.95	above 4		6th	4th	purinergic receptor P2X, ligand-gated ion channel, 4	p2rx4	P2RX2
AQP2	Xl.21611.1.S1_at	3.34e-89	M	AQP5 (4.82656E-85),AQP6 (2.45E-66),AQP4 (5.78E-62), AQP1 (1.00E-61)	2.12	below 4	AAA			aquaporin 2 (collecting duct)	aqp2	AQP2
TBX6	Xl.7697.1.S1_at	5.26e-88	M		3.02	below 4	AAA			T-box gene Tbx6	tbx6	TBX6
TLX1	Xl.680.1.S1_at	6.98e-87	M		2.12	below 4	AAA			T-cell leukemia homeobox 1	tlx1	TLX1
P2RY2	Xl.1269.1.S1_at	8.31e-87	M		2.5	below 4		1st	1st	pyrimidinergic receptor P2Y, G-protein coupled, 4	p2ry4	P2RY2
STX6	Xl.2793.1.S1_at	8.42e-87	M		7.36	above 4		7th	4th	syntaxin 6	stx6	STX6
LAMB1	Xl.14715.1.A1_at	1.24e-86	M		8.79	above 4		9th	5th	---	---	LAMB1
LAPTM4A	Xl.5748.1.S1_at	1.24e-86	M		8.56	above 4		8th	5th	lysosomal protein transmembrane 4 alpha b	laptm4ab	LAPTM4A
CLU	Xl.10055.1.S1_at	1.53e-86	M		14.94	above 4		10th	10th	clusterin	clu	CLU
DCN	Xl.939.1.S1_at	5.08e-86	M	LUM (4.93E-19)	9.75	above 4		9th	6th	biglycan	bgn	DCN
NFKBIA	Xl.24269.1.S1_at	5.59e-86	M		9.45	above 4		9th	6th	nuclear factor of kappa light polypeptide gene enhancer in B-cells inhibitor, alpha	nfkbia	NFKBIA
VCL	Xl.21637.1.A1_at	8.62e-86	M		2.12	below 4	AAA			vinculin	vcl	VCL
RAB3D	Xl.16508.1.S1_at	1.63e-85	M		7.13	above 4		6th	4th	RAB3C, member RAS oncogene family	rab3c	RAB3D
TMPRSS3	Xl.1012.1.S1_at	2.57e-85	M		2.13	below 4	AAA			embryonic serine protease-2	xesp-2	TMPRSS3
SFRP1	Xl.438.1.S1_at	4.67e-85	M		13.16	above 4		10th	8th	secreted frizzled-related protein 1	sfrp1	SFRP1
DLX3	Xl.838.1.S1_at	7.04e-85	M		2.27	below 4		1st	1st	distal-less homeo box 3, putative transcription factor DLL2	dlx3-a	DLX3
DLX2	Xl.721.1.S1_at	1.44e-84	M		6.02	above 4		5th	3rd	distal-less homeobox 2	dlx2	DLX2
ARL6IP1	Xl.6117.1.S1_at	3.56e-84	M		9.41	above 4		9th	6th	ADP-ribosylation factor-like 6 interacting protein 1	arl6ip1	ARL6IP1
SCG5	Xl.1105.1.S1_at	5.47e-83	M		9.27	above 4		9th	6th	7B2 pituitary protein	LOC397865	SCG5
TGFB1	Xl.861.1.S1_at	5.79e-83	M		3.62	below 4		2nd	2nd	transforming growth factor, beta 1	tgfb1	TGFB1
CALM2	Xl.543.1.S1_at	1.23e-81	M		10.79	above 4		10th	7th	calmodulin 2 (phosphorylase kinase, delta)	calm2	CALM2
NPM1	Xl.3783.2.S1_x_at	1.29e-81	M		11.3	above 4		10th	7th	NO38	MGC64305	NPM1
KCNQ4	Xl.21509.1.A1_at	1.83e-80	M		2.34	below 4	AAA			potassium voltage-gated channel, KQT-like subfamily, member 1	kcnq1	KCNQ4
CD9	Xl.24740.1.S1_at	1.21e-78	M		12.77	above 4		10th	8th	CD9 molecule	cd9	CD9
ANKRD13A	Xl.4388.1.S1_at	3.52e-77	M		2.12	below 4	AAA			ankyrin repeat domain 13A	ankrd13a	ANKRD13A
GSTM4	Xl.4905.1.S1_at	3.61e-77	M		13.8	above 4		10th	9th	glutathione S-transferase mu 1	gstm1	GSTM4
HSPB1	Xl.5915.1.S1_at	7.31e-77	M		2.12	below 4	AAA			heat shock 27kDa protein 1	hspb1	HSPB1
ITM2A	Xl.24778.1.S1_at	1.82e-76	M		11.64	above 4		10th	7th	integral membrane protein 2A b	itm2ab	ITM2A
PDGFA	Xl.841.1.S1_a_at	3.34e-76	M		4.15	above 4		3rd	2nd	platelet-derived growth factor alpha polypeptide	pdgfa	PDGFA
NME2	Xl.1257.1.S1_at	6.18e-76	M	NME1 (1.46E-72)	12.21	above 4		10th	8th	NM23/nucleoside diphosphate kinase	nme1	NME2
SNAP23	Xl.23511.1.S1_at	6.5e-76	M		2.12	below 4	AAA			synaptosomal-associated protein, 23kDa	snap23	SNAP23
HMGB1	Xl.8229.1.S1_at	6.64e-76	M		10.91	above 4		10th	7th	high mobility group protein-1	hmg-1	HMGB1
MSX2	Xl.21634.1.S1_at	2.06e-75	M		2.25	below 4		1st	1st	msh homeobox 2	msx2	MSX2
ST5	Xl.7638.1.S1_at	1.52e-74	M		9.54	above 4		9th	6th	---	---	ST5
PDIA4	Xl.2234.1.S1_at	2.36e-74	M		8.73	above 4		9th	5th	protein disulfide isomerase family A, member 3	pdia3	PDIA4
MAPK6	Xl.1680.1.S1_at	1.33e-73	M	MAPK4 (3.51E-71)	9.03	above 4		9th	6th	mitogen-activated protein kinase 1	mapk1	MAPK6
GPX4	Xl.23492.1.S1_s_at	5.96e-73	M		12.27	above 4		10th	8th	glutathione peroxidase 4 (phospholipid hydroperoxidase)	gpx4	GPX4
UBE2D2	Xl.8849.1.S1_at	7.73e-73	M	UBE2D3 (1.32E-72)	2.52	below 4	AAA			Ubiquitin conjugating enzyme E2	LOC100101299	UBE2D2
FGF2	Xl.444.3.A1_at	8.12e-73	M	FGF1 (5.80E-37)	2.3	below 4		1st	1st	fibroblast growth factor 2 (basic)	fgf2	FGF2
PTGES3	Xl.14340.1.S1_at	1.57e-72	M		8.99	above 4		9th	5th	prostaglandin E synthase 3 (cytosolic)	ptges3	PTGES3
H3F3A	Xl.3421.1.S1_at	4.22e-72	M		10.74	above 4		10th	7th	histone H3.3	MGC52708	H3F3A
CELSR3	Xl.315.1.S1_at	4.26e-72	M	CDH23 (6.24E-71),PCDH15 (1.02E-41)	2.12	below 4		1st	1st	protocadherin 7	pcdh7	CELSR3
SKP1A	Xl.20950.1.S2_at	1.8e-71	M		10.01	above 4		10th	6th	S-phase kinase-associated protein 1	skp1	SKP1A
ASCL1	Xl.450.1.S1_at	3.34e-71	M	ASCL2 (3.03E-21)	2.12	below 4	AAA			achaete-scute complex homolog 1	ascl1	ASCL1
ATP2B2	Xl.23697.1.S1_at	3.12e-70	M		2.12	below 4	AAA			ATPase, H+/K+ transporting, nongastric, alpha polypeptide	atp12a	ATP2B2
P2RY5	Xl.19933.1.S1_at	8.15e-70	M		2.12	below 4	AAA			---	---	P2RY5
CFL1	Xl.8471.1.S1_at	1.32e-69	M		10.9	above 4		10th	7th	cofilin 2	cfl1-b	CFL1
CRABP2	Xl.1154.1.S1_at	5.92e-69	M	CRABP1 (1.75E-57)	4.37	above 4		3rd	2nd	cellular retinoic acid binding protein 2	crabp2	CRABP2
LHX2	Xl.21559.1.S1_at	1.12e-68	M		2.12	below 4	AAA			LIM homeobox 9	lhx9-A	LHX2
SNAI1	Xl.13309.1.S1_at	1.4e-68	M		6.01	above 4		5th	3rd	snail homolog 1	snai1	SNAI1
C7orf60	Xl.7372.1.S1_at	2.48e-68	M		2.17	below 4		1st	1st	hypothetical protein LOC443678	LOC443678	C7orf60
MTDH	Xl.25186.1.S1_at	2.94e-68	M		5.97	above 4		5th	3rd	hypothetical protein LOC446286	LOC446286	MTDH
LAMA2	Xl.24715.1.A1_at	4.58e-68	M		2.53	below 4		1st	1st	---	---	LAMA2
PLS3	Xl.18793.1.S1_at	9.35e-68	M		7.44	above 4		7th	4th	---	---	PLS3
SNAP29	Xl.1430.1.S1_at	1.95e-67	M		9.28	above 4		9th	6th	synaptosomal-associated protein, 29kDa	snap29	SNAP29
SOX3	Xl.21447.1.S1_at	6.88e-67	M	SOX1 (2.15E-53)	2.12	below 4	AAA			xsox-11 protein	xsox-11	SOX3
PTPRQ	Xl.21031.1.S1_at	1.84e-66	M		6.68	above 4		6th	4th	protein tyrosine phosphatase, receptor type, D	ptprd	PTPRQ
IGF1	Xl.23602.1.S1_at	2.64e-66	M		2.12	below 4	AAA			insulin-like growth factor 1 (somatomedin C)	igf1	IGF1
TPT1	Xl.8860.1.S1_at	3.84e-66	M		14.08	above 4		10th	9th	tumor protein, translationally-controlled 1	tpt1	TPT1
ING1	Xl.4576.1.S1_at	4.15e-66	M		6.37	above 4		5th	4th	inhibitor of growth family, member 2	ing2	ING1
ACTR10	Xl.22802.1.A1_at	7.02e-66	M		8.72	above 4		9th	5th	actin-related protein 10 homolog	actr10	ACTR10
PAX4	Xl.647.6.S1_x_at	8.96e-66	M		2.12	below 4	AAA			paired domain transcription factor variant B	pax6	PAX4
STK3	Xl.21033.1.S1_at	1.46e-65	M		3.45	below 4		2nd	1st	p21 protein (Cdc42/Rac)-activated kinase 3	pak3	STK3
MSX1	Xl.16449.1.S1_at	1.14e-64	M		3.12	below 4	AAA			msh homeobox 1b	msx1b	MSX1
TLN1	Xl.18467.1.A1_at	1.92e-64	M		2.51	below 4		1st	1st	---	---	TLN1
SLC22A5	Xl.23285.1.S1_at	5.43e-64	M		2.19	below 4	AAA			solute carrier family 22 member 6-A	MGC81872	SLC22A5
PFN2	Xl.16378.1.S1_at	2.95e-63	M		12.72	above 4		10th	8th	profilin 2	pfn2	PFN2
FBXW7	Xl.968.1.S1_s_at	4.04e-63	M		7.94	above 4		8th	5th	beta-transducin repeat containing /// beta-transducin repeat containing protein-3	btrc /// LOC397988	FBXW7
BAX	Xl.743.1.S1_at	9.22e-63	M		2.22	below 4		1st	1st	BCL2-associated X protein	bax	BAX
KTN1	Xl.2481.1.A1_at	2.09e-62	M		6.82	above 4		6th	4th	---	---	KTN1
EGF	Xl.20920.1.S1_at	2.41e-62	M		7.58	above 4		7th	4th	low density lipoprotein receptor-related protein 5	lrp5	EGF
RBP1	Xl.7075.1.S1_at	1.13e-61	M		8.78	above 4		9th	5th	retinol binding protein 1, cellular	rbp1	RBP1
GSTA4	Xl.24394.1.S1_at	2.19e-61	M		10.16	above 4		10th	6th	Hypothetical protein LOC446920	LOC446920	GSTA4
CRYM	Xl.24695.1.A1_at	2.75e-61	M		9.03	above 4		9th	6th	MGC85331 protein	MGC85331	CRYM
SERPINB6	Xl.24464.1.S1_at	4.58e-61	M		6.67	above 4		6th	4th	serpin peptidase inhibitor, clade B (ovalbumin), member 4	serpinb4	SERPINB6
MITF	Xl.23558.1.S1_at	6.89e-61	M		2.12	below 4	AAA			microphthalmia-associated transcription factor	mitf-a	MITF
STMN1	Xl.4634.1.S1_at	9.15e-61	M		11.54	above 4		10th	7th	stathmin 1	stmn1	STMN1
BDNF	Xl.21455.1.S1_at	1.02e-60	M		5.91	above 4		5th	3rd	brain-derived neurotrophic factor	bdnf	BDNF
SOX4	Xl.686.1.S1_at	1.36e-60	M	SOX12 (1.25E-37)	5.59	above 4		4th	3rd	SRY (sex determining region Y)-box 4	sox4	SOX4
SAT1	Xl.4880.2.S1_a_at	7.7e-60	M		9.44	above 4		9th	6th	spermidine/spermine N1-acetyltransferase 1 a	sat1a	SAT1
ATP6V0C	Xl.8573.1.S1_at	1.42e-59	M		10.71	above 4		10th	7th	ATPase, H+ transporting, lysosomal 16kDa, V0 subunit c	atp6v0c	ATP6V0C
SLC26A4	Xl.10887.1.A1_at	3.64e-59	M	SLC26A5 (6.03E-19)	2.12	below 4	AAA			pendrin-like anion exchanger	LOC496380	SLC26A4
EPYC	Xl.21905.1.S1_at	5.95e-59	M		5.22	above 4		4th	3rd	osteoglycin	ogn	EPYC
OTX1	Xl.781.1.S1_at	8.8e-59	M		7.13	above 4		6th	4th	orthodenticle homeobox 1	otx1	OTX1
EFNA1	Xl.959.1.S1_at	9.92e-58	M	EFNA5 (4.81E-35),EFNA2 (2.43E-30),EFNA4 (1.66E-27)	5.67	above 4		4th	3rd	ephrin-A1a	efna1	EFNA1
ERBB4	Xl.6819.1.S1_at	1.93e-57	M	ERBB2 (6.21E-53),EGFR (7.8E-53)	4.85	above 4		3rd	3rd	PTK2 protein tyrosine kinase 2	ptk2	ERBB4
PAX3	Xl.1130.7.S1_s_at	3.39e-57	M	PAX7 (1.33E-56)	6.94	above 4		6th	4th	paired box 2	pax2	PAX3
OR7D4	Xl.498.1.S1_at	6.96e-57	M		2.12	below 4	AAA			olfactory receptor, family 11, subfamily L, member 1	or2-b	OR7D4
HTR4	Xl.14992.1.S1_at	2.69e-56	M	DRD1 (3.43E-50)	2.12	below 4	AAA			adrenergic, beta-1-, receptor	adrb1	HTR4
PAX9,PAX1	Xl.21602.1.S1_at	3.91e-56	M	PAX1 (6.57E-54)	2.12	below 4	AAA			paired box gene 9	pax9-A	PAX9,PAX1
ATP5H	Xl.23901.1.S1_at	1.04e-55	M		10.57	above 4		10th	7th	hypothetical protein MGC82400	MGC82400	ATP5H
DLK1	Xl.68.1.S1_at	2.95e-55	M		2.12	below 4	AAA			putative ortholog of delta-like protein C precursor (SwissPro)	dlc	DLK1
TWIST1	Xl.879.1.S1_s_at	5.41e-55	M		7.16	above 4		6th	4th	twist homolog 1 /// twist homolog 2	twist1 /// twist2	TWIST1
ATP6V1F	Xl.19683.1.S1_at	1.72e-54	M		7.12	above 4		6th	4th	hypothetical protein MGC68592	MGC68592	ATP6V1F
GSTP1	Xl.5475.1.S1_at	1.83e-54	M		5.41	above 4		4th	3rd	glutathione S-transferase pi 1	gstp1	GSTP1
PTN	Xl.900.1.S1_at	2.43e-54	M		10.17	above 4		10th	6th	pleiotrophin	ptn	PTN
BIRC2	Xl.6954.1.S1_at	2.58e-54	M		2.12	below 4	AAA			baculoviral IAP repeat-containing 7	birc7-a	BIRC2
SOD1	Xl.42.1.A1_at	3.94e-54	M		11.31	above 4		10th	7th	Cu,Zn superoxide dismutase	sod1-b	SOD1
MGST1	Xl.24449.1.S1_at	6.39e-52	M		9.31	above 4		9th	6th	microsomal glutathione S-transferase 1	mgst1	MGST1
NR1H3	Xl.18651.1.S1_at	8.19e-52	M	NR1H2 (1.96E-32)	3.52	below 4		2nd	2nd	nuclear receptor subfamily 1, group H, member 4	nr1h4	NR1H3
CACNA2D1	Xl.21855.1.S1_at	2.99e-51	M		2.12	below 4	AAA			calcium channel, voltage-dependent, alpha 2/delta 3 subunit	cacna2d3-A	CACNA2D1
MTPN	Xl.23832.1.S1_at	1.47e-50	M		10.18	above 4		10th	6th	myotrophin	mtpn	MTPN
ITGAX	Xl.21500.1.S1_at	2.66e-50	M		2.12	below 4	AAA			integrin, alpha 2 (CD49B, alpha 2 subunit of VLA-2 receptor)	itga2	ITGAX
SOX11	Xl.891.2.S1_a_at	3.38e-50	M		4.48	above 4		3rd	2nd	SRY (sex determining region Y)-box 11 /// SRY (sex determining region Y)-box 11 a	sox11 /// sox11-a	SOX11
RAB12	Xl.25807.1.S1_at	3.43e-50	M		11.25	above 4		10th	7th	Hypothetical protein MGC68629	MGC68629	RAB12
CLDN9	Xl.21063.2.S1_a_at	1.08e-49	W	CLDN14 (1.14175E-42)	11.25	above 4		10th	7th	claudin 6, gene 2	cldn6.2	CLDN9
BRP44	Xl.4562.1.S1_at	1.66e-48	W		11.29	above 4		10th	7th	brain protein 44	brp44	BRP44
COL4A1	Xl.7733.1.S1_at	5.24e-47	W		7.86	above 4		7th	5th	collagen, type XVIII, alpha 1	col18a1	COL4A1
DYNLL1	Xl.8421.1.S1_at	3.26e-46	W		8.69	above 4		8th	5th	dynein, light chain, LC8-type 1	dynll1	DYNLL1
PMP22	Xl.2292.1.S1_at	3.29e-46	W	EMP1 (3.39E-32)	14.29	above 4		10th	9th	peripheral myelin protein 22	pmp22	PMP22
COL9A3	Xl.12486.1.S1_at	6.5e-46	W		10.74	above 4		10th	7th	similar to collagen, type IX, alpha 1	LOC398560	COL9A3
PDE6G	Xl.26249.1.S1_at	6.91e-46	W		2.59	below 4		1st	1st	phosphodiesterase 6G, cGMP-specific, rod, gamma a	pde6ga	PDE6G
HBB	Xl.1135.1.S1_at	9.85e-44	W		7.46	above 4		7th	4th	hemoglobin, delta	hbd	HBB
LAMA4	Xl.18494.1.A1_at	2.95e-43	W		2.12	below 4	AAA			---	---	LAMA4
MBP	Xl.25724.1.S2_at	9.98e-43	W		11.66	above 4		10th	7th	myelin basic protein	mbp	MBP
HSPG2	Xl.4819.1.S1_at	4.66e-42	W	LRIG1 (3.99647E-32 )	7.19	above 4		6th	4th	roundabout, axon guidance receptor, homolog 1	robo1	HSPG2
ERBB3	Xl.6819.1.S2_at	6.9e-42	W		6.23	above 4		5th	4th	PTK2 protein tyrosine kinase 2	ptk2	ERBB3
ISL1	Xl.1226.1.S1_at	7.34e-42	W		2.13	below 4	AAA			LIM homeobox 1	lhx1	ISL1
PRPF4B	Xl.5746.1.S1_at	2.53e-41	W		6	above 4		5th	3rd	dual-specificity tyrosine-(Y)-phosphorylation regulated kinase 1A, gene 2	dyrk1a.2	PRPF4B
PTTG1IP	Xl.9539.1.S1_at	3.33e-40	W		8.69	above 4		8th	5th	pituitary tumor-transforming 1 interacting protein	pttg1ip	PTTG1IP
FIBP	Xl.3720.1.A1_at	5.57e-40	W		8.3	above 4		8th	5th	fibroblast growth factor (acidic) intracellular binding protein	fibp	FIBP
VAMP1	Xl.234.1.S1_s_at	3.17e-37	W		7	above 4		6th	4th	vesicle-associated membrane protein 2 (synaptobrevin 2) /// vesicle-associated membrane protein 2 (synaptobrevin 2)	vamp2 /// vamp2-a	VAMP1
PDGFB	Xl.841.3.S1_a_at	3.26e-37	W		4.48	above 4		3rd	2nd	platelet-derived growth factor alpha polypeptide	pdgfa	PDGFB
DAD1	Xl.8166.1.S1_at	1.92e-36	W		10.29	above 4		10th	6th	defender against cell death 1	dad1	DAD1
COL4A5	Xl.9915.1.S1_at	2.48e-36	W		7.74	above 4		7th	5th	---	---	COL4A5
FOS	Xl.349.1.S1_at	5.17e-36	W		2.41	below 4		1st	1st	fos-related antigen-2	gene 7	FOS
CCNI	Xl.18753.1.A1_at	1.14e-35	W		11.27	above 4		10th	7th	hypothetical LOC495823	LOC495823	CCNI
VAMP2	Xl.233.1.S1_at	1.64e-35	W		4.39	above 4		3rd	2nd	vesicle-associated membrane protein 2 (synaptobrevin 2)	vamp2-a	VAMP2
NPY5R	Xl.835.1.S1_at	2.38e-35	W	TACR2 (4.94655E-29 )	2.12	below 4		1st	1st	neuropeptide Y receptor Y1	npy1r	NPY5R
ATP5G2	Xl.3871.1.S1_s_at	4.28e-35	W		12.07	above 4		10th	8th	ATP synthase, H+ transporting, mitochondrial F0 complex, subunit C1 (subunit 9) /// MGC82833 protein	atp5g1 /// MGC82833	ATP5G2
RGPD5	Xl.6143.1.S1_at	4.88e-35	W		8.77	above 4		9th	5th	RAN binding protein 1	ranbp1	RGPD5
PTGDS	Xl.194.1.S1_at	6.1e-35	W		10.14	above 4		10th	6th	lipocalin	cpl-1	PTGDS
CNTF	Xl.4224.3.A1_at	7.88e-34	W		7.01	above 4		6th	4th	zinc finger protein 276	znf276	CNTF
ACCN3	Xl.21035.1.S1_at	1.27e-33	W		9.69	above 4		9th	6th	sodium channel, nonvoltage-gated 1, beta	scnn1b	ACCN3
NPY	Xl.831.1.S1_s_at	5.26e-33	W		2.17	below 4	AAA			neuropeptide Y /// neuropeptide Ya	npy /// npya	NPY
S100A10	Xl.589.1.S1_at	1.17e-32	W		10.32	above 4		10th	6th	S100 calcium binding protein A10	s100a10	S100A10
IGF2	Xl.12101.1.S1_at	1.19e-32	W		6.55	above 4		5th	4th	insulin-like growth factor 2	igf2-a	IGF2
TIMM8A	Xl.5563.1.A1_at	1.45e-32	W		6.01	above 4		5th	3rd	---	---	TIMM8A
COL4A3	Xl.26213.1.S2_at	3.66e-32	W		10.68	above 4		10th	7th	collagen, type I, alpha 1	col1a1	COL4A3
TXN	Xl.15070.1.S1_at	1.31e-31	W		9.52	above 4		9th	6th	MGC80314 protein	MGC80314	TXN
BMP3	Xl.340.1.S1_at	1.72e-31	W	GDF10 (9.59E-30)	2.2	below 4	AAA			anti-dorsalizing morphogenic protein	admp	BMP3
AVPR1A	Xl.11962.1.S1_at	2.53e-31	W	AVPR1B (6.35E-30)	2.5	below 4		1st	1st	gonadotropin-releasing hormone receptor	gnrhr	AVPR1A
GAP43	Xl.1133.1.S1_at	9.96e-31	W		9.82	above 4		9th	6th	growth associated protein 43 a	gap43	GAP43
HTR2C	Xl.1034.1.S1_at	1.83e-30	W		2.12	below 4	AAA			hydroxytryptamine (serotonin) receptor 7 (adenylate cyclase-coupled)	htr7	HTR2C
VAMP8	Xl.16697.1.S1_at	5.59e-30	W		7.98	above 4		8th	5th	hypothetical LOC495255	LOC495255	VAMP8
FGF5	Xl.367.1.S1_at	2.24e-29	W	FGF7 (2.82E-27)	7.69	above 4		7th	5th	fibroblast growth factor 9 (glia-activating factor)	fgf9	FGF5
SDC2	Xl.1006.1.S1_at	4.19e-29	W		8.93	above 4		9th	5th	syndecan 2	sdc2-a	SDC2
ID3	Xl.2861.2.S1_x_at	5.56e-29	W		10.08	above 4		10th	6th	negative regulatory element Id1 isoform a	xidia	ID3
GNG5	Xl.23780.1.S1_at	2.33e-28	W		9.69	above 4		9th	6th	nine nucleotide binding protein (G protein), gamma 5 b	gng5b	GNG5
SOX15	Xl.22.1.S1_at	9.95e-28	W		2.12	below 4	AAA			SRY (sex determining region Y)-box 3	sox3	SOX15
GEM	Xl.663.1.S1_at	1.84e-27	W		4.8	above 4		3rd	2nd	v-ral simian leukemia viral oncogene homolog A (ras related)	rala	GEM
NEUROG1	Xl.369.1.S1_at	2.79e-25	W		2.12	below 4	AAA			neurogenin 2	neurog2-a	NEUROG1
UBR3	Xl.24432.1.S1_at	5.31e-25	W		4.06	above 4		3rd	2nd	ubiquitin protein ligase E3 component n-recognin 2	ubr2	UBR3
COCH	Xl.3564.1.S1_at	1.09e-24	W		8.14	above 4		8th	5th	matrilin 2	matn2	COCH
GSCL	Xl.797.1.S1_at	1.6e-23	W		2.23	below 4		1st	1st	goosecoid homeobox	gsc	GSCL
OCM	Xl.25215.1.S1_x_at	1.75e-23	W		2.12	below 4	AAA			oncomodulin	ocm.2	OCM
MGP	Xl.643.1.S1_at	1.24e-21	W		5.83	above 4		4th	3rd	matrix Gla protein	mgp	MGP
PVALB	Xl.5846.18.S1_at	1.8e-20	W		2.3	below 4		1st	1st	hypothetical protein MGC80184	MGC80184	PVALB
SDC1	Xl.21504.1.S1_at	2.32e-20	W		2.12	below 4	AAA			syndecan-1	xsyn-1	SDC1
APAF1	Xl.7007.1.S1_at	2.37e-20	W		2.12	below 4	AAA			POC1 centriolar protein homolog A (Chlamydomonas)	poc1a	APAF1
HLX	Xl.639.1.S1_at	3.82e-20	W		2.13	below 4	AAA			developing brain homeobox 1	dbx1	HLX
BTBD14A	Xl.8168.1.S1_at	5.13e-20	W		5.13	above 4		4th	3rd	zinc finger and BTB domain containing 34	zbtb34	BTBD14A
ID1	Xl.492.1.S1_at	6.45e-20	W		10.43	above 4		10th	7th	inhibitor of DNA binding 2, dominant negative helix-loop-helix protein	id2	ID1
ESPN	Xl.21601.1.S1_at	7.82e-20	W		3.01	below 4		2nd	1st	inversin	invs	ESPN
SDC4	Xl.222.1.S1_s_at	1.01e-19	W		6.73	above 4		6th	4th	syndecan 2 /// syndecan-2	sdc2-a /// sdc2-b	SDC4
PRRX2	Xl.21010.1.S1_at	9.64e-19	W		2.12	below 4		1st	1st	aristaless related homeobox	arx-A	PRRX2
CCDC50	Xl.14896.1.S1_at	1.3e-18	W		2.18	below 4	AAA			---	---	CCDC50
IGFBP7	Xl.19590.1.A1_at	1.46e-18	W		7.22	above 4		6th	4th	Kazal-type serine peptidase inhibitor domain 1	kazald1	IGFBP7
MARVELD2	Xl.5308.1.S1_at	1.55e-18	W		3.41	below 4		2nd	1st	MGC82755 protein	MGC82755	MARVELD2
MPZ	Xl.13209.1.S1_at	3.74e-18	W		8.67	above 4		8th	5th	myelin protein zero-like 3	mpzl3	MPZ
S100A1	Xl.5533.1.A1_at	5.44e-18	W		11.38	above 4		10th	7th	---	---	S100A1
STX4	Xl.19226.1.S1_at	7.81e-18	W	STX1A (2.17E-17),STX3 (7.02E-16)	6.35	above 4		5th	4th	syntaxin 7	stx7	STX4
GNG4	Xl.23640.1.S1_at	1.1e-17	W	GNG8 (9.12476E-17)	2.87	below 4		2nd	1st	guanine nucleotide binding protein (G protein), gamma 7	gng7	GNG4
EMX1	Xl.1066.1.A1_at	2.87e-17	W	EMX2 (3.08E-17)	2.12	below 4	AAA			notochord homeobox b	not2	EMX1
DIAPH1	Xl.25142.1.A1_at	7.46e-17	W		5.33	above 4		4th	3rd	Hypothetical protein LOC443650	LOC443650	DIAPH1
CDKN1B	Xl.334.1.S1_at	1.04e-16	W		9.42	above 4		9th	6th	Xicl gene	xicl	CDKN1B
GRHL2	Xl.6181.1.S1_at	1.07e-15	W		3.49	below 4		2nd	2nd	transcription factor CP2-like 1	tfcp2l1	GRHL2
HMGN1	Xl.23196.1.S2_at	1.34e-15	W		11.92	above 4		10th	8th	high-mobility group nucleosome binding domain 1 a	hmgn1a	HMGN1
KCNE1	Xl.21613.1.S1_at	1.69e-15	W		4.53	above 4		3rd	2nd	potassium voltage-gated channel, Isk-related family, member 1	kcne1	KCNE1
MEGF8	Xl.17910.1.S1_at	3.43e-15	W		2.12	below 4	AAA			NEL-like 2	nell2	MEGF8
