# Supplementary material for: Probing the Xenopus laevis inner ear transcriptome for biological function
Source: BMC Genomics. 2012 Jun 8;13:225. doi: 10.1186/1471-2164-13-225 (PMC3532188; doi:10.1186/1471-2164-13-225)
Supplement: Additional file 4 — TBLASTN results of DF/Xl-PSID affirmative pairwise alignments. [file 1471-2164-13-225-S4.xlsx]

## Sheet: DF_Xl-PSID
Additional file 4: TBLASTN results of DF/Xl-PSID affirmative pairwise alignments
DF/HGNCs (top match)	Xl-PSID pairwise alignment map	DF/Xl-PSID e-value	Similarity grouping	Additional DF/Xl-PSID mappings (e-value)	GCRMA average intensity	Intensity distribution (above or below 4)	GCOS absent calls	Equal tally deciles	Equal intensity deciles	Affymetrix annotation (gene title) 2011	Affymetrix annotation (gene symbol) 2011
ACTA1	Xl.24699.1.S1_at	0	H		6.46	above 4		5th	4th	actin, alpha 1, skeletal muscle	acta1
ACTB	Xl.4138.2.S1_x_at	0	H	ACTG1 (0)	12.42	above 4		10th	8th	Hypothetical protein MGC52661	MGC52661
ANKH	Xl.11973.1.S1_at	0	H		4.22	above 4		3rd	2nd	ankylosis, progressive homolog	ankh
ATP6V1B1	Xl.8880.1.S1_at	0	H		9.77	above 4		9th	6th	ATPase, H+ transporting, lysosomal 56/58kDa, V1 subunit B2	atp6v1b2
BRAF	Xl.5697.1.S1_at	0	H		6.65	above 4		6th	4th	raf protein	c-raf
CKMT1A	Xl.2151.1.S1_at	0	H	CKMT1B (0)	9.87	above 4		10th	6th	creatine kinase, mitochondrial 1B	ckmt1b-a
CLCNKA	Xl.205.1.S1_at	0	H	CLCNKB (0)	8.98	above 4		9th	5th	chloride channel Kb	clcnkb
COL2A1	Xl.606.1.S1_s_at	0	H		12.31	above 4		10th	8th	collagen, type II, alpha 1 /// collagen, type II, alpha 1	col2a1 /// col2a1b
DNMT1	Xl.3659.1.S1_at	0	H		5.75	above 4		4th	3rd	DNA (cytosine-5-)-methyltransferase 1	dnmt1
ENPP1	Xl.6127.1.S1_at	0	H		7.08	above 4		6th	4th	ectonucleotide pyrophosphatase/phosphodiesterase 2 (autotaxin)	enpp2
EYA1	Xl.779.1.S1_at	0	H	EYA4 (0)	3.07	below 4	AAA			eyes absent homolog 1	eya1
FGFR3	Xl.8760.1.S1_at	0	H		2.12	below 4	AAA			FGF receptor 3	fgfr3
HGF	XlAffx.1.4.S1_at	0	H		2.12	below 4		1st	1st	---	---
JAG1	Xl.11956.1.S1_at	0	H		8.02	above 4		8th	5th	jagged 1 (Alagille syndrome)	jag1
KIT	Xl.30.1.S1_at	0	H		2.49	below 4		1st	1st	v-kit Hardy-Zuckerman 4 feline sarcoma viral oncogene homolog	kit
LRP2	Xl.20919.1.S1_at	0	H		4.15	above 4		3rd	2nd	low density lipoprotein receptor-related protein 6	lrp6
MYH14	Xl.833.1.S1_at	0	H		5.78	above 4		4th	3rd	myosin, heavy chain 10, non-muscle	myh10
MYH9	Xl.421.1.S1_at	0	H	MYO15A (1.06E-129),MYO6 (5.87E-128),MYO3A (8.22E-114)	9.65	above 4		9th	6th	myosin, heavy chain 9, non-muscle	myh9
MYO1A	Xl.23561.1.S1_at	0	H	MYO7A (1.84E-140)	4.56	above 4		3rd	2nd	myosin IC	myo1c
PLOD3	Xl.2652.1.S1_at	0	H		11.77	above 4		10th	7th	procollagen-lysine, 2-oxoglutarate 5-dioxygenase 3	plod3
POLG	Xl.1071.1.S1_at	0	H		2.34	below 4	AAA			polymerase (DNA directed), gamma	polg
POLR3A	Xl.19102.1.S1_at	0	H		2.12	below 4	AAA			polymerase (RNA) III (DNA directed) polypeptide A, 155kDa	polr3a
POU3F4	Xl.1023.1.S2_at	0	H		11.36	above 4		10th	7th	POU class 3 homeobox 4	pou3f4
SMAD4	Xl.885.1.S2_at	0	H		7.91	above 4		7th	5th	SMAD family member 4	smad4
SPTBN4	Xl.23545.1.S1_at	0	H		8.57	above 4		8th	5th	spectrin, beta, non-erythrocytic 2	sptbn2
THRA	Xl.309.1.S1_at	0	H		5.94	above 4		5th	3rd	thyroid hormone receptor, alpha (erythroblastic leukemia viral (v-erb-a) oncogene homolog)	thra
THRB	Xl.474.1.S1_at	0	H		5.77	above 4		4th	3rd	Thrb protein /// thyroid hormone receptor beta-A /// thyroid hormone receptor beta B2	thrb /// thrb-a /// thrb-b
TUBA3C	Xl.8919.2.S1_x_at	0	H		11.19	above 4		10th	7th	tubulin, alpha 6	tuba6
CACNA1D	Xl.11094.1.S1_at	8.22e-180	H		2.12	below 4	AAA			calcium channel, voltage-dependent, L type, alpha 1S subunit	cacna1s
GJA1	Xl.1109.1.S1_at	1.9e-179	H		2.39	below 4		1st	1st	gap junction protein, alpha 1, 43kDa	gja1
PRPS1	Xl.16570.1.S1_at	9.9677e-176	H		7.53	above 4		7th	4th	phosphoribosyl pyrophosphate synthetase 1	prps1
VDR	Xl.638.1.S1_at	9.4764e-175	H		2.12	below 4	AAA			vitamin D (1,25- dihydroxyvitamin D3) receptor	vdr
KCNQ1	Xl.21509.1.S1_at	9.52e-175	H		2.2	below 4		1st	1st	potassium voltage-gated channel, KQT-like subfamily, member 1	kcnq1
DNAH11	Xl.21651.1.S1_at	1.39e-174	H		2.12	below 4	AAA			dynein, axonemal, heavy chain 9	dnah9
SOX10	Xl.1588.1.S1_at	3.39e-173	H		9.38	above 4		9th	6th	SRY (sex determining region Y)-box 10	sox10
LHX3	Xl.32.1.S1_at	3.065e-172	H		5.77	above 4		4th	3rd	LIM homeobox 3	lhx3
GPSM2	Xl.21806.1.S1_at	9.9921e-172	H		2.12	below 4	AAA			G-protein signaling modulator 2 (AGS3-like)	gpsm2
SLC12A7	Xl.21650.1.S1_at	3.22e-167	H	SLC12A2 (8.16E-18)	3.42	below 4		2nd	1st	solute carrier family 12 (potassium/chloride transporters), member 6	slc12a6
HDAC3	Xl.20805.1.S2_at	7.57e-156	H		7.31	above 4		7th	4th	histone deacetylase 1	hdac1
GALE	Xl.1380.1.S1_at	1.86e-154	H		2.43	below 4		1st	1st	UDP-galactose-4-epimerase	gale
TJP2	Xl.11248.1.S1_at	1.3926e-151	H		2.12	below 4	AAA			tight junction protein 3 (zona occludens 3)	tjp3
SALL4	Xl.914.1.S1_at	1.01e-149	H		2.13	below 4	AAA			sal-3' long form	sal-3-a
SCARB2	Xl.11503.1.S1_at	2.98e-148	H		8.25	above 4		8th	5th	scavenger receptor class B, member 2	scarb2
TBX1	Xl.21661.1.S1_at	5.83e-147	H		6.06	above 4		5th	3rd	T-box 1	tbx1-a
RDX	Xl.20330.1.S1_at	2.98e-145	H		8.49	above 4		8th	5th	radixin	rdx
GATA3	Xl.793.1.A1_at	7.39e-140	H		6.85	above 4		6th	4th	GATA binding protein 3	gata3
SIX1	Xl.683.1.S1_at	2.43e-138	H		10.7	above 4		10th	7th	SIX homeobox 1	six1
CHD7	Xl.2808.1.S1_at	7.14e-135	H		6.48	above 4		5th	4th	chromodomain helicase DNA binding protein 4	chd4
EDNRB	Xl.2759.1.S1_at	9.96e-135	H		5	above 4		3rd	3rd	endothelin receptor B subtype 2	ednrb2
FOXI1	Xl.20089.1.S1_at	2.48e-131	H		2.12	below 4	AAA			forkhead box I1	foxi1
ESRRB	Xl.10209.1.S1_at	2.66e-131	H		7.52	above 4		7th	4th	estrogen-related receptor alpha	esrra
PAFAH1B1	Xl.5347.1.S1_at	2.74e-131	H	TBL1Y (1.47E-26),TBL1X (2.8E-26)	7.24	above 4		6th	4th	LIS1	Pafah1b1
RUNX2	Xl.2874.1.S1_at	1.61e-130	H		2.15	below 4	AAA			runt-related transcription factor 1	runx1
COL1A1	Xl.26213.1.S1_at	3.32e-130	H		12.13	above 4		10th	8th	collagen, type I, alpha 1	col1a1
SNAI2	Xl.3818.1.S1_at	4.24e-129	H		2.12	below 4	AAA			snail homolog 2 (Drosophila)	snai2
SOX2	Xl.188.1.S1_at	6.52e-127	H		10.03	above 4		10th	6th	SRY (sex determining region Y)-box 2	sox2
TECTA	Xl.5486.1.A1_at	1.59e-120	H		4.89	above 4		3rd	3rd	---	---
POU4F3	Xl.701.1.S1_at	3.79e-120	H		6.44	above 4		5th	4th	POU class 4 homeobox 1	pou4f1.2
SLC19A2	Xl.5443.1.S1_at	7.73e-115	H		5.71	above 4		4th	3rd	---	---
SPRY2	Xl.11964.1.S2_at	2.16e-114	H		6.57	above 4		5th	4th	sprouty homolog 2	spry2
PHEX	Xl.7435.1.S1_at	3.64e-114	H		9.07	above 4		9th	6th	endothelin converting enzyme 1	ece1
HOXA1	Xl.23512.1.S1_at	1.86e-111	H		2.12	below 4	AAA			homeobox A1	hoxa1
FOXC1	Xl.180.1.S1_at	2.0903e-108	H		7.18	above 4		6th	4th	forkhead box C1 /// winged helix transcription factor XFD-11 /// XFD-11 protein	foxc1 /// foxc1-A /// xfd-11
OTOG	Xl.21508.1.S1_at	1.33e-106	H		2.12	below 4	AAA			CUB and Sushi multiple domains 1/integumentary mucin B.1	csmd1-A
ATRX	Xl.19143.1.S1_at	2.38e-106	H		3.4	below 4	AAA			---	---
AK2	Xl.5891.1.S1_at	7.2646e-106	H		7.33	above 4		7th	4th	adenylate kinase 2	ak2
TYR	Xl.19693.1.S1_at	4.02e-101	H		6.13	above 4		5th	3rd	tyrosinase-related protein 1	tyrp1
MCOLN2	Xl.1707.1.A1_at	2.66e-100	H	MCOLN3 (1.78E-83)	2.38	below 4	AAA			---	---
ALDH7A1	Xl.24006.1.S1_at	5.57e-100	H		4.63	above 4		3rd	2nd	MGC83352 protein	MGC83352
GJB2	Xl.8924.1.A1_at	7.18e-100	H	GJB6 (1.51E-99)	13.04	above 4		10th	8th	gap junction protein, beta 2, 26kDa	gjb2
GJA3	Xl.10172.1.S1_at	3.07e-96	M		2.23	below 4	AAA			gap junction protein, alpha 3, 46kDa	gja3
GIPC3	Xl.21592.1.S1_at	9.92834e-96	M		5.53	above 4		4th	3rd	GIPC PDZ domain containing family, member 2	gipc2
GDF5	Xl.671.1.S1_at	4.61e-91	M		2.86	below 4		2nd	1st	growth differentiation factor 7	gdf7
RAB8B	Xl.16771.1.S1_at	7.65546e-90	M		6.44	above 4		5th	4th	RAB8A, member RAS oncogene family	rab8a
ITM2B	Xl.8851.1.S1_at	2.4874e-89	M		12.83	above 4		10th	8th	integral membrane protein 2B	itm2b
TMPRSS3	Xl.1012.1.S1_at	2.57e-85	M		2.13	below 4	AAA			embryonic serine protease-2	xesp-2
NDUFB9	Xl.4627.1.A1_at	2.58e-85	M		9.81	above 4		9th	6th	Hypothetical protein LOC100037109	LOC100037109
GJB3	Xl.17410.1.S1_at	8.47e-85	M		4.16	above 4	AAA			gap junction protein, beta 3 a	gjb3a
NOG	Xl.834.1.S1_at	4.83e-83	M		6.83	above 4		6th	4th	noggin	nog
KCNQ4	Xl.21509.1.A1_at	1.83e-80	M		2.34	below 4	AAA			potassium voltage-gated channel, KQT-like subfamily, member 1	kcnq1
RPS19	Xl.24754.1.S1_a_at	3.04e-74	M		14.16	above 4		10th	9th	ribosomal protein S19	rps19
FGF3	Xl.1179.1.S1_at	1.25e-73	M		6.52	above 4		5th	4th	fibroblast growth factor 3 (murine mammary tumor virus integration site (v-int-2) oncogene homolog)	fgf3
CDH23	Xl.315.1.S1_at	6.24e-71	M	PCDH15 (1.02E-41)	2.12	below 4		1st	1st	protocadherin 7	pcdh7
ATP2B2	Xl.23697.1.S1_at	3.12e-70	M		2.12	below 4	AAA			ATPase, H+/K+ transporting, nongastric, alpha polypeptide	atp12a
PTPRQ	Xl.21031.1.S1_at	1.83976e-66	M		6.68	above 4		6th	4th	protein tyrosine phosphatase, receptor type, D	ptprd
IGF1	Xl.23602.1.S1_at	2.64e-66	M		2.12	below 4	AAA			insulin-like growth factor 1 (somatomedin C)	igf1
PHYH	Xl.17548.1.A1_at	5.59e-66	M		8.89	above 4		9th	5th	phytanoyl-CoA 2-hydroxylase	phyh
KCNJ10	Xl.23590.1.S1_at	8.14667e-66	M		2.27	below 4	AAA			potassium inwardly-rectifying channel, subfamily J, member 5	kcnj5
CRYM	Xl.24695.1.A1_at	2.75e-61	M		9.03	above 4		9th	6th	MGC85331 protein	MGC85331
SERPINB6	Xl.24464.1.S1_at	4.57709e-61	M		6.67	above 4		6th	4th	serpin peptidase inhibitor, clade B (ovalbumin), member 4	serpinb4
MITF	Xl.23558.1.S1_at	6.89e-61	M		2.12	below 4	AAA			microphthalmia-associated transcription factor	mitf-a
COL11A2	Xl.23570.1.S1_at	1.13e-60	M		2.29	below 4	AAA			collagen, type V, alpha 1	col5a1
SLC26A4	Xl.10887.1.A1_at	3.64e-59	M	SLC26A5 (6.03E-19)	2.12	below 4	AAA			pendrin-like anion exchanger	LOC496380
PAX3	Xl.1130.7.S1_s_at	3.39e-57	M		6.94	above 4		6th	4th	paired box 2	pax2
S1PR2	Xl.244.1.S1_at	1.0375e-51	M		2.21	below 4		1st	1st	lysophosphatidic acid receptor 1	lpar1
USH2A	Xl.21501.1.S1_at	1.11e-50	M		2.23	below 4	AAA			netrin 1	ntn1
RHD	Xl.1017.1.S1_at	1.57e-49	W		6.16	above 4		5th	3rd	50 kD glycoprotein	rh50
ZFAND5	Xl.6975.1.S1_at	1.16e-48	W		8.72	above 4		9th	5th	zinc finger, AN1-type domain 6	zfand6
PMP22	Xl.2292.1.S1_at	3.29e-46	W		14.29	above 4		10th	9th	peripheral myelin protein 22	pmp22
OMP	Xl.1106.1.S1_at	2.22123e-45	W		2.12	below 4	AAA			olfactory marker protein	omp1-A
CHSY1	Xl.13395.1.A1_at	8.54259e-45	W		8.74	above 4		9th	5th	---	---
TIMM10	Xl.23815.1.S1_at	3.37e-43	W		3.5	below 4		2nd	2nd	translocase of inner mitochondrial membrane 10 homolog	timm10
CLDN14	Xl.21063.2.S1_a_at	1.14e-42	W		11.25	above 4		10th	7th	claudin 6, gene 2	cldn6.2
C20orf54	Xl.6678.1.A1_at	2.37605e-41	W		6.42	above 4		5th	4th	G protein-coupled receptor 172B	gpr172b
LRTOMT	Xl.24966.1.S1_at	3.73475e-41	W		5.86	above 4		4th	3rd	similar to catecholamine-O-methyltransferase	MGC53924
TIMM13	Xl.11533.1.S1_at	2.22e-39	W		8.86	above 4		9th	5th	translocase of inner mitochondrial membrane 13 homolog	timm13
RECQL4	Xl.404.1.S1_at	6.39e-39	W		6	above 4		5th	3rd	Werner syndrome, RecQ helicase-like	wrn
F2	Xl.919.2.S1_at	2e-38	W		2.12	below 4	AAA			mannose-binding lectin-associated serine protease-3a	masp1/3a
SDHD	Xl.24286.3.S1_at	2.33e-36	W		6.11	above 4		5th	3rd	succinate dehydrogenase complex, subunit D, integral membrane protein	sdhd-a
COL4A5	Xl.9915.1.S1_at	2.48e-36	W	COL4A4 (5.26E-22)	7.74	above 4		7th	5th	---	---
GFI1	Xl.8953.1.A1_at	6.51e-35	W		5.73	above 4		4th	3rd	---	---
DPH3	Xl.5172.1.S1_at	1.65578e-34	W		5.01	above 4		3rd	3rd	DPH3, KTI11 homolog (S. cerevisiae)	dph3
SMPX	Xl.2549.1.S1_at	9.24779e-33	W		2.67	below 4		1st	1st	small muscle protein, X-linked	smpx
TIMM8A	Xl.5563.1.A1_at	1.45e-32	W		6.01	above 4		5th	3rd	---	---
TIMM8B	Xl.23990.1.S1_at	1.54e-32	W		8.92	above 4		9th	5th	translocase of inner mitochondrial membrane 8 homolog B a	timm8a
COL4A3	Xl.26213.1.S2_at	3.66e-32	W		10.68	above 4		10th	7th	collagen, type I, alpha 1	col1a1
CD151	Xl.20900.1.S1_at	4.61e-29	W		12.44	above 4		10th	8th	similar to CD63 antigen	LOC398555
GBA	Xl.26445.1.A1_at	5.45e-29	W		9.86	above 4		10th	6th	MGC84284 protein	MGC84284
FXC1	Xl.8097.1.S1_at	1.97e-27	W		6.24	above 4		5th	4th	fracture callus 1 homolog	fxc1
RPGR	Xl.8721.1.S1_at	2.85e-26	W	SERGEF (1.15E-24)	8.28	above 4		8th	5th	regulator of chromosome condensation (RCC1) and BTB (POZ) domain containing protein 2	rcbtb2
OTOP1	Xl.23552.1.S1_at	7.28e-25	W		2.12	below 4	AAA			otopetrin 3	otop3
COCH	Xl.3564.1.S1_at	1.09e-24	W		8.14	above 4		8th	5th	matrilin 2	matn2
DYNC2H1	Xl.2053.1.S1_a_at	2.16e-24	W		8.8	above 4		9th	5th	---	---
SHOX	Xl.21010.1.S1_at	3.5e-22	W		2.12	below 4		1st	1st	aristaless related homeobox	arx-A
OPA1	Xl.2991.1.S1_s_at	4.71e-21	W		7	above 4		6th	4th	dynamin 1-like /// similar to dynamin 1-like	dnm1l /// MGC53884
ESPN	Xl.21601.1.S1_at	7.82e-20	W		3.01	below 4		2nd	1st	inversin	invs
CHM	Xl.5983.1.S1_at	1.29e-19	W		6.65	above 4		6th	4th	GDP dissociation inhibitor 1	gdi1
PRRX1	Xl.647.4.S1_x_at	9.16e-19	W		2.12	below 4	AAA			paired domain transcription factor variant B	pax6
CCDC50	Xl.14896.1.S1_at	1.3e-18	W		2.18	below 4	AAA			---	---
MARVELD2	Xl.5308.1.S1_at	1.55e-18	W		3.41	below 4		2nd	1st	MGC82755 protein	MGC82755
MPZ	Xl.13209.1.S1_at	3.59e-18	W		8.67	above 4		8th	5th	myelin protein zero-like 3	mpzl3
PEX7	Xl.455.1.S1_a_at	1.59e-17	W		4.03	above 4		3rd	2nd	notchless homolog 1	nle1
DIAPH2	Xl.25142.1.A1_at	4.78e-17	W	DIAPH1 (7.46E-17)	5.33	above 4		4th	3rd	Hypothetical protein LOC443650	LOC443650
HSD17B4	Xl.24412.1.S1_at	6.86225e-17	W		10.34	above 4		10th	6th	---	---
TFB1M	Xl.24400.1.S1_at	8.9248e-16	W		8.57	above 4		8th	5th	DIM1 dimethyladenosine transferase 1-like	dimt1l
GRHL2	Xl.6181.1.S1_at	1.07e-15	W		3.49	below 4		2nd	2nd	transcription factor CP2-like 1	tfcp2l1
SEL1L	Xl.19957.1.S1_at	1.65987e-15	W		10.49	above 4		10th	7th	matrix metallopeptidase 2 (gelatinase A, 72kDa gelatinase, 72kDa type 4 collagenase)	mmp2
KCNE1	Xl.21613.1.S1_at	1.69e-15	W		4.53	above 4		3rd	2nd	potassium voltage-gated channel, Isk-related family, member 1	kcne1
TRIOBP	Xl.6694.1.S1_at	1.99e-15	W		8.95	above 4		9th	5th	splicing factor, arginine/serine-rich 6	b52
