# Supplementary material for: Probing the Xenopus laevis inner ear transcriptome for biological function
Source: BMC Genomics. 2012 Jun 8;13:225. doi: 10.1186/1471-2164-13-225 (PMC3532188; doi:10.1186/1471-2164-13-225)
Supplement: Additional file 5 — TBLASTN results of IC/Xl-PSID affirmative pairwise alignments. [file 1471-2164-13-225-S5.xlsx]

## Sheet: IC_Xl-PSID
Additional file 5: TBLASTN results of IC/Xl-PSID affirmative pairwise alignments
IC/HGNCs (top match)	Xl-PSID pairwise alignment map	IC/Xl-PSID e-value	Similarity grouping	Additional IC/Xl-PSID mappings (e-value)	GCRMA average intensity	Intensity distribution (above or below 4)	GCOS absent calls	Equal tally deciles	Equal intensity deciles	Affymetrix annotation (gene title) 2011	Affymetrix annotation (gene symbol) 2011
CACNA1S	Xl.11094.1.S1_at	0	H	CACNA1C (0),CACNA1D (8.22E-180),CACNA1F (2.34E-164),CACNA1E (6.56E-97),CACNA1A (9.68E-69),CACNA1B (7.89E-65)	2.12	below 4	AAA			calcium channel, voltage-dependent, L type, alpha 1S subunit	cacna1s
CACNA2D3	Xl.21855.1.S1_at	0	H	CACNA2D1 (2.94E-51)	2.12	below 4	AAA			calcium channel, voltage-dependent, alpha 2/delta 3 subunit	cacna2d3-A
CACNB3	Xl.572.1.S1_at	0	H	CACNB4 (4.81E-170),CACNB1 (3.50E-149),CACNB2 (9.19E-140)	2.13	below 4	AAA			calcium channel, voltage-dependent, beta 3 subunit	cacnb3-a
CFTR	Xl.21454.1.S1_at	0	H		2.12	below 4	AAA			cystic fibrosis transmembrane conductance regulator (ATP-binding cassette sub-family C, member 7)	cftr
CHRNA1	Xl.1118.1.S1_at	0	H	CHRNA3 (1.26E-112),CHRNA6 (1.40E-108),CHRNA4 (2.27E-98),CHRNB2 (1.64E-96),CHRNA5 (3.37E-96),CHRNB3 (8.92E-94),CHRNA9 (9.48E-78),CHRNA7 (1.49E-73),CHRNA10 (1.04E-62)	8.31	above 4		8th	5th	cholinergic receptor, nicotinic, alpha 1 (muscle)	chrna1-a
CHRND	Xl.1119.1.S1_s_at	0	H		2.19	below 4	AAA			cholinergic receptor, nicotinic, delta	chrnd
CLCN3	Xl.248.1.S1_at	0	H	CLCN4 (0),CLCN6 (4.87E-40),CLCN7 (7.72E-16)	7.71	above 4		7th	5th	chloride channel 3	clcn3
CLCN5	Xl.477.1.S1_at	0	H		8.83	above 4		9th	5th	chloride channel 5	clcn5
CLCNKA	Xl.205.1.S1_at	0	H	CLCNKB (0),CLCN2 (1.77E-139),CLCN1 (1.73E-135),	8.98	above 4		9th	5th	chloride channel Kb	clcnkb
GRIN1	Xl.135.1.S1_at	0	H	GRIN2B (1.21E-79),GRIN2A (3.60E-76),GRIN2C (6.48E-71),GRIN3A (2.80E-65),GRIN2D (2.51E-60),GRIN3B (7.34E-60)	3.52	below 4		2nd	2nd	glutamate receptor, ionotropic, N-methyl D-aspartate 1	grin1
ITPR1	Xl.101.1.S1_at	0	H	ITPR2 (0),ITPR3 (0),RYR1 (1.41E-26),RYR2 (4.94E-24)	5.94	above 4		5th	3rd	inositol 1,4,5-triphosphate receptor, type 1	itpr1
KCNA1	Xl.825.1.S1_at	0	H		5.53	above 4		4th	3rd	potassium voltage-gated channel, shaker-related subfamily, member 1 (episodic ataxia with myokymia)	kcna1
KCNA2	Xl.748.1.S1_at	0	H		3.12	below 4	AAA			potassium voltage-gated channel, shaker-related subfamily, member 2	kcna2
KCNA3	Xl.12094.1.S1_at	0	H	KCNA5 (1.12E-150),KCNA6 (4.54E-145),KCNA10 (2.16E-136),KCNA7 (1.95E-133)	2.15	below 4	AAA			potassium voltage-gated channel, shaker-related subfamily, member 3	kcna3
KCNA4	Xl.749.1.S1_at	0	H		7.32	above 4		7th	4th	potassium voltage-gated channel, shaker-related subfamily, member 4	kcna4
KCNAB2	Xl.1407.1.S1_at	0	H		9.55	above 4		9th	6th	potassium voltage-gated channel, shaker-related subfamily, beta member 2	kcnab2
KCNB1	Xl.344.1.S1_at	0	H	KCNS2 (2.81E-106),KCNF1 (2.32E-95),KCNV2 (6.00E-92),KCNG4 (6.32E-75)	2.12	below 4	AAA			potassium voltage-gated channel, Shab-related subfamily, member 1	kcnb1
KCNB2	Xl.343.1.S1_at	0	H	KCNS3 (1.54E-99),KCNS1 (6.60E-96),KCNG1 (1.81E-82),KCNG3 (4.18E-77),KCNG2 (1.92E-59)	2.12	below 4	AAA			potassium voltage-gated channel, Shab-related subfamily, member 2	kcnb2-b
KCNC2	Xl.540.1.S1_at	0	H	KCNC1 (0),KCNC3 (0),KCNC4 (3.14E-180)	6.39	above 4		5th	4th	potassium voltage-gated channel, Shaw-related subfamily, member 1	kcnc1
KCND2	Xl.236.1.S1_at	0	H	KCND3 (0),KCND1 (0)	3	below 4		2nd	1st	potassium voltage-gated channel, Shal-related subfamily, member 3	kcnd3
KCNJ5	Xl.23590.1.S1_at	0	H	KCNJ6 (2.73E-166),KCNJ9 (1.28E-146),KCNJ3 (1.37E-127),KCNJ2 (5.3E-109),KCNJ4 (1.08E-104),KCNJ12 (1.67E-102),KCNJ14 (2.28E-91),KCNJ11 (4.89E-90),KCNJ8 (5.11E-88),KCNJ1 (3.77E-82),KCNJ10 (8.15E-66),KCNJ15 (1.16E-64),KCNJ13 (1.11E-40)	2.27	below 4	AAA			potassium inwardly-rectifying channel, subfamily J, member 5	kcnj5
KCNMA1	Xl.12072.1.S1_at	0	H	KCNT1 (6.92E-28)	4.71	above 4		3rd	2nd	potassium large conductance calcium-activated channel, subfamily M, alpha member 1	kcnma1
SCN1A	Xl.23583.1.S1_at	0	H	SCN8A (0),SCN9A (0),SCN3A (0),SCN2A2 (0),SCN4A (5.82E-148),SCN5A (2.71E-122),SCN7A (6.55E-122),SCN10A (1.89E-120),SCN11A (2.18E-99),CACNA1G (1.21E-25),CACNA1I (6.25E-19),CACNA1H (8.57E-19)	2.12	below 4	AAA			sodium channel, voltage-gated, type I, alpha subunit	scn1a
SCNN1A	Xl.2464.1.S1_x_at	0	H	SCNN1D (7.49E-114)	9.35	above 4		9th	6th	sodium channel, nonvoltage-gated 1 alpha	scnn1a
SCNN1B	Xl.21035.1.S1_at	0	H	ACCN3 (1.27E-33),ACCN5 (1.47E-28)	9.69	above 4		9th	6th	sodium channel, nonvoltage-gated 1, beta	scnn1b-a
SCNN1G	Xl.965.1.S1_at	0	H		7.44	above 4		7th	4th	sodium channel, nonvoltage-gated 1, gamma	scnn1g-a
SLC25A12	Xl.11705.1.S1_at	0	H		10.42	above 4		10th	7th	solute carrier family 25, member 13 (citrin)	slc25a13
SLC9A1	Xl.23318.1.S1_at	0	H	SLC9A2 (7.83E-163)	5.45	above 4		4th	3rd	solute carrier family 9 (sodium/hydrogen exchanger), member 1 (antiporter, Na+/H+, amiloride sensitive)	slc9a1
TRPC1	Xl.470.1.S1_a_at	0	H	TRPC4 (1.63E-169),TRPC5 (6.62E-164),TRPC6 (4.89E-116),TRPC7 (2.93E-99)	2.16	below 4	AAA			transient receptor potential cation channel, subfamily C, member 1	trpc1
TRPV5	Xl.21384.1.S1_at	0	H	TRPV6 (0),TRPV4 (4.8E-57),TRPV1 (4.02E-53),TRPV3 (1.75E-50),TRPV2 (1.18E-27)	2.12	below 4		1st	1st	calcium transporter 1	cat1
KCNQ1	Xl.21509.1.S1_at	9.52e-175	H	KCNQ5 (7.62E-93),KCNQ3 (7.11E-85),KCNQ4 (1.83E-80),KCNQ2 (3.92E-79)	2.2	below 4		1st	1st	potassium voltage-gated channel, KQT-like subfamily, member 1	kcnq1
KCNAB1	Xl.21526.1.A1_at	1.29e-163	H	KCNAB3 (5.94E-155)	2.12	below 4	AAA			potassium voltage-gated channel, shaker-related subfamily, beta member 3	kcnab3
CHRNG	Xl.1120.1.S1_at	6.34e-160	H		2.12	below 4	AAA			cholinergic receptor, nicotinic, gamma	chrng
GRIK2	Xl.21633.1.S1_at	4.25e-157	H	GRIK3 (2.81E-132),GRIK1 (3.51E-119),GRIK4 (4.31E-83)	2.17	below 4		1st	1st	glutamate receptor, ionotropic, kainate 2	grik2
KCNJ16	Xl.21931.1.S1_at	4.45e-153	H		2.12	below 4	AAA			potassium inwardly-rectifying channel, subfamily J, member 16	kcnj16
VDAC1	Xl.6273.1.S1_at	2.33e-149	H		9.68	above 4		9th	6th	voltage-dependent anion channel 1	vdac1
P2RX4	Xl.735.1.S3_at	2.01e-144	H	P2RX1 (2.65E-123),P2RX3 (3.03E-95),P2RX2 (8.74E-90)	6.95	above 4		6th	4th	purinergic receptor P2X, ligand-gated ion channel, 4	p2rx4
ABCC9	Xl.18555.1.S1_at	9.51e-144	H		2.51	below 4		1st	1st	---	---
CHRNB1	Xl.329.1.A1_at	1.51e-142	H	CHRNB4 (4.14E-92),GLRB (8.22E-16)	2.12	below 4	AAA			muscle nicotinic acetylcholine receptor beta subunit	LOC398048
ANXA7	Xl.1075.1.S1_at	6.14e-141	H		8.91	above 4		9th	5th	annexin A7	anxa7
CHRNE	Xl.1024.1.S1_at	3.77e-138	H		2.15	below 4	AAA			cholinergic receptor, nicotinic, epsilon	chrne
VDAC2	Xl.24385.1.S1_at	7.98e-138	H	VDAC3 (2.05E-121)	12.51	above 4		10th	8th	voltage-dependent anion channel 2	vdac2
P2RX7	Xl.5033.1.S1_at	1.57e-133	H		7.68	above 4		7th	5th	purinergic receptor P2X, ligand-gated ion channel, 7	p2rx7
GRIA3	Xl.8583.1.S1_at	5.5e-133	H	GRIA2 (1.81E-128),GRIA4 (5.21E-123),GRIA1 (1.02E-118)	4.61	above 4		3rd	2nd	glutamate receptor, ionotropic, AMPA 2	gria2
TOMM40	Xl.7913.1.S1_at	1.11e-129	H		6.17	above 4		5th	3rd	translocase of outer mitochondrial membrane 40 homolog	tomm40
CLIC4	Xl.3485.1.S1_at	1.44e-123	H	CLIC5 (2.98E-105),CLIC6 (5.43E-101),CLIC2 (5.16E-86)	5.97	above 4		5th	3rd	chloride intracellular channel 4	clic4
KCNK1	Xl.21929.1.S1_at	6.43e-112	H	KCNK2 (3.99927E-32 4.0?),KCNK5 (8.23E-32),KCNK9 (7.32E-27),KCNK3 (7.79E-27),KCNK4 (5.03E-26),KCNK16 (2.4E-25),KCNK7 (3.43E-24),KCNK13 (1.10E-23),KCNK10 (1.31E-22),KCNK12 (7.86E-20),KCNK17 (9.7E-20),KCNK15 (1.26E-19)	9.7	above 4		9th	6th	potassium channel, subfamily K, member 1	kcnk1
ABCC4	Xl.21454.1.A1_at	1.1e-108	H		2.12	below 4	AAA			cystic fibrosis transmembrane conductance regulator (ATP-binding cassette sub-family C, member 7)	cftr
CLCC1	Xl.125.1.S1_at	3.67e-105	H		8.44	above 4		8th	5th	chloride channel CLIC-like 1	clcc1
KCTD5	Xl.16001.1.S1_at	3.85e-104	H	KCTD2 (2.07E-80),KCTD17 (1.61E-77),KCTD9 (1.31E-18)	4.43	above 4		3rd	2nd	potassium channel tetramerisation domain containing 5	kctd5
NUDT9	Xl.3444.1.S1_at	9.15e-101	H	TRPM2 (1.86E-35)	7.51	above 4		7th	4th	nudix -type motif 9	nudt9
MCOLN2	Xl.1707.1.A1_at	2.81e-100	H	MCOLN3 (1.57E-83)	2.38	below 4	AAA			---	---
CHRNA2	Xl.1117.1.S1_at	1.5e-99	M		6.92	above 4		6th	4th	cholinergic receptor, nicotinic, alpha 1 (muscle), gene 2	chrna1.2
CLIC1	Xl.24738.1.S1_at	2.29e-99	M	CLIC3 (3.95E-64)	6.32	above 4		5th	4th	chloride intracellular channel 1	clic1
TTYH3	Xl.13299.1.S1_at	6.35e-91	M		6.81	above 4		6th	4th	tweety homolog 2	ttyh2
GRINA	Xl.17482.1.S1_at	2.07e-90	M		9.53	above 4		9th	6th	glutamate receptor, ionotropic, N-methyl D-aspartate-associated protein 1 (glutamate binding)	grina
GRIK5	Xl.17386.1.S1_at	2.27e-87	M		7.18	above 4		6th	4th	glutamate receptor subunit U1a-like	xenu1a-a
MCOLN1	Xl.12533.1.A1_at	2.83e-71	M		5.12	above 4		4th	3rd	mucolipin 1	mcoln1
CYBB	Xl.19943.1.A1_at	2.19e-68	M		6.15	above 4		5th	3rd	cytochrome b-245, beta polypeptide	cybb
KCNK6	Xl.23638.1.S1_at	3.5e-67	M		4.4	above 4		3rd	2nd	potassium channel, subfamily K, member 6 (TWIK-2)	kcnk6
HTR3A	Xl.9068.1.S1_at	6.01e-64	M	HTR3C (2.72E-55),HTR3B (1.631E-44)	2.13	below 4	AAA			5-hydroxytryptamine (serotonin) receptor 3A	htr3a
GRID1	Xl.1198.1.S1_at	1.53e-54	M	GRID2 (2.99E-50)	10.85	above 4		10th	7th	unitary non-NMDA glutamate receptor subunit U1	kbp
KCTD14	Xl.5313.1.S1_a_at	4.52e-54	M	KCTD7 (4.69E-28)	2.17	below 4	AAA			Hypothetical protein MGC82296	MGC82296
TPTE	Xl.561.1.S1_at	5.67e-52	M		5.78	above 4		4th	3rd	phosphatase and tensin homolog	pten
NOX1	Xl.24337.1.A1_at	2.75e-47	W		2.14	below 4		1st	1st	---	---
CUL5	Xl.5089.1.S1_at	1.52e-46	W		8.06	above 4		8th	5th	Cullin 3	cul3
ACCN1	Xl.1175.1.S1_at	2.63e-41	W	ACCN2 (2.56E-32),ACCN4 (6.11E-33)	4.67	above 4		3rd	2nd	sodium channel, nonvoltage-gated 1, beta	scnn1b-b
ABP1	Xl.9482.1.A1_at	1.72e-39	W		10.44	above 4		10th	7th	amine oxidase, copper containing 3 (vascular adhesion protein 1)	aoc3
SCN2B	Xl.17888.1.A1_at	4.81e-34	W		5.25	above 4		4th	3rd	sodium channel, voltage-gated, type II, beta	scn2b
TRPA1	Xl.21601.1.S1_at	2.84e-33	W		3.01	below 4		2nd	1st	inversin	invs-a
KCNE3	Xl.21612.1.S1_at	1.01e-23	W		2.38	below 4		1st	1st	potassium voltage-gated channel, Isk-related family, member 3	kcne3
RYR3	Xl.1516.1.A1_at	1.84e-23	W		2.22	below 4	AAA			---	---
FXYD3	Xl.23903.1.S1_at	5.84e-19	W		12.32	above 4		10th	8th	---	---
KCNE1	Xl.21613.1.S1_at	1.69e-15	W		4.53	above 4		3rd	2nd	potassium voltage-gated channel, Isk-related family, member 1	kcne1
Average Intensity value					5.32365
