# Supplementary material for: Probing the Xenopus laevis inner ear transcriptome for biological function
Source: BMC Genomics. 2012 Jun 8;13:225. doi: 10.1186/1471-2164-13-225 (PMC3532188; doi:10.1186/1471-2164-13-225)
Supplement: Additional file 6 — IT/Xl-PSIDs identified through data mining and keyword query. [file 1471-2164-13-225-S6.xlsx]

## Sheet: IT_Xl-PSID
Additional file 6 –IT/Xl-PSIDs identified through data mining and keyword query
IT/HGNCs	Xl-PSID pairwise alignment	GCRMA average intensity	Intensity distribution (above or below 4)	ID technique	Keyword queries	HGNC for IC/Xl-PSID	IC/Xl-PSID e-value	GCOS absent calls	Equal tally deciles	Equal intensity deciles	Affymetrix annotation (gene title) 2008	Affymetrix annotation (gene symbol) 2008	Affymetrix annotation (gene title) 2011	Affymetrix annotation (gene symbol) 2011	Annotation comparison
ATP1A1	Xl.3792.1.S1_x_at	14.31	above 4	keyword query	ATPase				10th	9th	Na+-K+-ATPase alpha 1 subunit	atp1a1a.1	ATPase, Na+/K+ transporting, alpha 1 polypeptide	atp1a1-a	same
ATP1B2	Xl.509.1.S1_at	14.06	above 4	keyword query	ATPase, sodium				10th	9th	ATPase, Na+/K+ transporting, beta 2 polypeptide	atp1b2	ATPase, Na+/K+ transporting, beta 2 polypeptide	atp1b2	same
ATP1A1	Xl.3792.1.S1_s_at	13.26	above 4	keyword query	ATPase				10th	9th	similar to adenosine triphosphatase /// Na+-K+-ATPase alpha 1 subunit	atp1a1a.1 /// MGC53886	ATPase, Na+/K+ transporting, alpha 1 polypeptide /// ATPase, Na+/K+ transporting, alpha 1 polypeptide	atp1a1-a /// atp1a1-b	same
GJB2	Xl.8924.1.A1_at	13.04	above 4	keyword query	channel_manual_ID, sodium				10th	8th	connexin 29	gjb2	gap junction protein, beta 2, 26kDa	gjb2	same
ATP1B3	Xl.6045.1.S1_at	12.54	above 4	keyword query	ATPase, sodium				10th	8th	Na+/K+-transporting ATPase beta subunit	atpb-3	Na+/K+-transporting ATPase beta subunit	atpb-3	same
VDAC2	Xl.24385.1.S1_at	12.51	above 4	sequence similarity mapping		VDAC2	7.98e-138		10th	8th	hypothetical protein MGC114756	MGC114756	voltage-dependent anion channel 2	vdac2	2011 annotation more informative
FXYD3	Xl.23903.1.S1_at	12.32	above 4	sequence similarity mapping		FXYD3	5.84e-19		10th	8th	Transcribed locus, strongly similar to NP_001039081.1 FXYD domain-containing ion transport regulator 3 [Xenopus tropicalis]	---	---	---	2008 annotation more informative
	Xl.18325.1.A1_at	12.24	above 4	keyword query	receptor				10th	8th	Unitary non-NMDA glutamate receptor subunit U1, 3'UTR	---	---	---	2008 annotation more informative
ATP6V0C	Xl.8573.2.S1_x_at	11.67	above 4	keyword query	ATPase, sodium				10th	7th	Transcribed locus, strongly similar to NP_033859.1 ATPase, H+ transporting, V0 subunit C [Mus musculus]	---	---	---	2008 annotation more informative
ATP6V0C	Xl.8573.2.S1_a_at	11.67	above 4	keyword query	ATPase_manual_ID, H+				10th	7th	hypothetical protein MGC64475	MGC64475	ATPase, H+ transporting, lysosomal 16kDa, V0 subunit c	atp6v0c	2011 annotation more informative
ATP1B3	Xl.23026.1.S1_s_at	10.93	above 4	keyword query	ATPase				10th	7th	Na+/K+-transporting ATPase beta subunit	atpb-3	Na+/K+-transporting ATPase beta subunit	atpb-3	same
ATP1B1	Xl.6557.1.S1_at	10.87	above 4	keyword query	ATPase				10th	7th	ATPase, Na+/K+ transporting, beta 1a polypeptide	atp1b1a	ATPase, Na+/K+ transporting, beta 1 polypeptide	atp1b1	same protein family, different subunit
GRID1	Xl.1198.1.S1_at	10.85	above 4	sequence similarity mapping	receptor	GRID1	1.53e-54		10th	7th	unitary non-NMDA glutamate receptor subunit U1	u1	unitary non-NMDA glutamate receptor subunit U1	kbp	same
ATP6V0C	Xl.8573.1.S1_at	10.71	above 4	keyword query	ATPase_manual_ID, H+				10th	7th	hypothetical protein MGC64475	MGC64475	ATPase, H+ transporting, lysosomal 16kDa, V0 subunit c	atp6v0c	2011 annotation more informative
AOC2	Xl.9482.1.A1_at	10.44	above 4	sequence similarity mapping		ABP1	1.72e-39		10th	7th	amine oxidase, copper containing 2 (retina-specific)	aoc2	amine oxidase, copper containing 3 (vascular adhesion protein 1)	aoc3	same protein family, different subunit
ATP1B3	Xl.23026.1.S1_at	10.43	above 4	keyword query	ATPase_manual_ID				10th	7th	hypothetical protein MGC53714	MGC53714	ATPase, Na+/K+ transporting, beta 3 polypeptide	atp1b3	2011 annotation more informative
SLC25A13	Xl.11705.1.S1_at	10.42	above 4	sequence similarity mapping	transporter_manual_ID	SLC25A12	0		10th	7th	hypothetical protein MGC69168	MGC69168	solute carrier family 25, member 13 (citrin)	slc25a13	2011 annotation more informative
ATP6V1C1	Xl.9454.1.S1_a_at	10.33	above 4	keyword query	ATPase_manual_ID				10th	6th	hypothetical LOC495092	atp6v1c1	ATPase, H+ transporting, lysosomal 42kDa, V1 subunit C1	atp6v1c1	same
SLC7A5	Xl.1132.1.S1_at	10.33	above 4	keyword query	transporter				10th	6th	L amino acid transporter-1 LAT-1	MGC68975	solute carrier family 7 (cationic amino acid transporter, y+ system), member 5	slc7a5-b	2011 annotation more informative
SLC2A2	Xl.3401.1.A1_at	9.94	above 4	keyword query	transporter				10th	6th	solute carrier family 2 (facilitated glucose transporter), member 2	slc2a2	solute carrier family 2 (facilitated glucose transporter), member 2	slc2a2	same
SLC7A8	Xl.15844.1.S1_at	9.89	above 4	keyword query	transporter				10th	6th	solute carrier family 7 (cationic amino acid transporter, y+ system), member 8	slc7a8	solute carrier family 7 (amino acid transporter, L-type), member 8	slc7a8	same
ATP1A3	Xl.8467.1.S1_at	9.81	above 4	keyword query	ATPase				9th	6th	ATPase, Na+/K+ transporting, alpha 3 polypeptide	atp1a3	ATPase, Na+/K+ transporting, alpha 3 polypeptide	atp1a3	same
ATP6V1B2	Xl.8880.1.S1_at	9.77	above 4	keyword query	ATPase				9th	6th	ATPase, H+ transporting, lysosomal (vacuolar proton pump), beta 56/58 kDa, isoform 2	vha55	ATPase, H+ transporting, lysosomal 56/58kDa, V1 subunit B2	atp6v1b2	same
VDAC1	Xl.26462.1.A1_at	9.76	above 4	keyword query	channel				9th	6th	Voltage-dependent anion channel 1	vdac1	Voltage-dependent anion channel 1	vdac1	same
KCNK1	Xl.21929.1.S1_at	9.7	above 4	sequence similarity mapping	channel, potassium	KCNK1	6.43e-112		9th	6th	similar to potassium channel, subfamily K, member 1	MGC53410	potassium channel, subfamily K, member 1	kcnk1	same
SCNN1B	Xl.21035.1.S1_at	9.69	above 4	sequence similarity mapping	channel	SCNN1B	0		9th	6th	epithelial sodium channel, nonvoltage-gated 1, beta	scnn1b-a	sodium channel, nonvoltage-gated 1, beta	scnn1b-a	same
VDAC1	Xl.6273.1.S1_at	9.68	above 4	sequence similarity mapping	channel, sodium	VDAC1	2.33e-149		9th	6th	voltage-dependent anion channel 1	vdac1	voltage-dependent anion channel 1	vdac1	same
ATP6V1C1	Xl.9454.1.S1_at	9.55	above 4	keyword query	ATPase_manual_ID				9th	6th	hypothetical LOC495092	atp6v1c1	ATPase, H+ transporting, lysosomal 42kDa, V1 subunit C1	atp6v1c1	2010 annotation more informative
KCNAB2	Xl.1407.1.S1_at	9.55	above 4	sequence similarity mapping	channel, potassium	KCNAB2	0		9th	6th	potassium channel beta 2 subunit	Kcnab2	potassium voltage-gated channel, shaker-related subfamily, beta member 2	kcnab2	same
GRINA	Xl.17482.1.S1_at	9.53	above 4	sequence similarity mapping	receptor	GRINA	2.07e-90		9th	6th	NMDA receptor glutamate-binding chain	grina	glutamate receptor, ionotropic, N-methyl D-aspartate-associated protein 1 (glutamate binding)	grina	same
ATP6V1C1	Xl.9454.2.A1_x_at	9.48	above 4	keyword query	ATPase				9th	6th	Transcribed locus, strongly similar to XP_576255.1 PREDICTED: ATPase, H+ transporting, V1 subunit C, isoform 1 (predicted) [Rattus norvegicus]	---	---	---	2008 annotation more informative
ATP6V1C1	Xl.9454.2.A1_at	9.44	above 4	keyword query	ATPase				9th	6th	Transcribed locus, strongly similar to XP_576255.1 PREDICTED: ATPase, H+ transporting, V1 subunit C, isoform 1 (predicted) [Rattus norvegicus]	---	---	---	2008 annotation more informative
SCNN1A	Xl.2464.1.S1_x_at	9.35	above 4	sequence similarity mapping	channel	SCNN1A	0		9th	6th	epithelial sodium channel alpha subunit	alphaxENaC	sodium channel, nonvoltage-gated 1 alpha	scnn1a	same
ATP6V1B2	Xl.8880.2.A1_at	9.24	above 4	keyword query	ATPase_manual_ID, H+				9th	6th	Transcribed locus	---	---	---	same
ATP6V0D1	Xl.8263.1.S2_at	9.13	above 4	keyword query	ATPase				9th	6th	ATPase, H+ transporting, lysosomal 38kDa, V0 subunit d1	atp6v0d1	ATPase, H+ transporting, lysosomal 38kDa, V0 subunit d1	atp6v0d1	same
ATP6V0C	Xl.8573.2.S1_at	9.05	above 4	keyword query	ATPase				9th	6th	Transcribed locus, strongly similar to NP_033859.1 ATPase, H+ transporting, V0 subunit C [Mus musculus]	---	---	---	2008 annotation more informative
CLCNKA	Xl.205.1.S1_at	8.98	above 4	sequence similarity mapping	channel, chloride	CLCNKA	0		9th	5th	chloride channel Ka	clcnka-A	chloride channel Kb	clcnkb	same protein family, different subunit
ANXA7	Xl.1075.1.S1_at	8.91	above 4	sequence similarity mapping		ANXA7	6.14e-141		9th	5th	annexin A7	anxa7	annexin A7	anxa7	same
CLCN5	Xl.477.1.S1_at	8.83	above 4	sequence similarity mapping	channel, chloride	CLCN5	0		9th	5th	chloride channel ClC-5	LOC397880	chloride channel 5	clcn5	same
GABBR1	Xl.26135.1.A1_at	8.57	above 4	keyword query	receptor				8th	5th	Transcribed locus, moderately similar to NP_112290.2 gamma-aminobutyric acid (GABA) B receptor 1 [Rattus norvegicus]	---	---	---	2008 annotation more informative
SLC15A2	Xl.8196.1.A1_at	8.49	above 4	keyword query	transporter				8th	5th	solute carrier family 15 (H+/peptide transporter), member 2	slc15a2	solute carrier family 15 (H+/peptide transporter), member 2	slc15a2	same
CLCC1	Xl.125.1.S1_at	8.44	above 4	sequence similarity mapping		CLCC1	3.67e-105		8th	5th	hypothetical protein LOC397947	LOC397947	chloride channel CLIC-like 1	clcc1	2011 annotation more informative
SLC7A3	Xl.9609.1.S1_at	8.43	above 4	keyword query	transporter				8th	5th	solute carrier family 7 (cationic amino acid transporter, y+ system), member 3	slc7a3	solute carrier family 7 (cationic amino acid transporter, y+ system), member 3	slc7a3	same
CHRNA1	Xl.1118.1.S1_at	8.31	above 4	sequence similarity mapping	receptor	CHRNA1	0		8th	5th	similar to Acetylcholine receptor protein	achra1a-a	cholinergic receptor, nicotinic, alpha 1 (muscle)	chrna1-a	2011 annotation more informative
ATP6V0D1	Xl.8263.1.S1_at	8.17	above 4	keyword query	ATPase				8th	5th	ATPase, H+ transporting, lysosomal 38kDa, V0 subunit d1	atp6v0d1	ATPase, H+ transporting, lysosomal 38kDa, V0 subunit d1	atp6v0d1	same
CUL3	Xl.5089.1.S1_at	8.06	above 4	sequence similarity mapping	sodium	CUL5	1.52e-46		8th	5th	MGC80402 protein	MGC80402	Cullin 3	cul3	2011 annotation more informative
KCTD12	Xl.11937.1.A1_at	7.97	above 4	keyword query	channel, potassium				8th	5th	potassium channel tetramerisation domain containing 12	kctd12	potassium channel tetramerisation domain containing 12	kctd12	same
FXYD2	Xl.1251.1.S1_at	7.96	above 4	keyword query	transporter_manual_ID, ATPase				8th	5th	gamma subunit of Na,K-ATPase	LOC397916	FXYD domain containing ion transport regulator 2	fxyd2	2011 annotation more informative
ATP2A1	Xl.2029.1.A1_at	7.92	above 4	keyword query	ATPase				7th	5th	Transcribed locus, weakly similar to NP_031530.2 ATPase, Ca++ transporting, fast twitch 1 [Mus musculus]	---	---	---	2008 annotation more informative
CHRNA1/CHRNA2	Xl.1117.2.A1_at	7.72	above 4	keyword query	receptor_manual_ID				7th	5th	MGC80957 protein	MGC80957	cholinergic receptor, nicotinic, alpha 1 (muscle), gene 2	chrna1.2	2011 annotation more informative
CLCN3	Xl.248.1.S1_at	7.71	above 4	sequence similarity mapping	channel, chloride	CLCN3	0		7th	5th	putative chloride channel ClC-3	Clcn3	chloride channel 3	clcn3	same
P2RX7	Xl.5033.1.S1_at	7.68	above 4	sequence similarity mapping	channel	P2RX7	1.57e-133		7th	5th	ATP gated ion channel	p2X7	purinergic receptor P2X, ligand-gated ion channel, 7	p2rx7	same
GJA4	Xl.1025.1.S1_at	7.66	above 4	keyword query	channel_manual_ID				7th	5th	---	---	gap junction protein, alpha 4, b	gja4b	2011 annotation more informative
NUDT9	Xl.3444.1.S1_at	7.51	above 4	sequence similarity mapping		NUDT9	9.15e-101		7th	4th	nudix -type motif 9	nudt9	nudix -type motif 9	nudt9	same
SCNN1G	Xl.965.1.S1_at	7.44	above 4	sequence similarity mapping	channel	SCNN1G	0		7th	4th	epithelial sodium channel, gamma subunit	gammaxENaC-A	sodium channel, nonvoltage-gated 1, gamma	scnn1g-a	same
KCNA4	Xl.749.1.S1_at	7.32	above 4	sequence similarity mapping	channel, potassium	KCNA4	0		7th	4th	Kv1.4 potassium channel	LOC398211	potassium voltage-gated channel, shaker-related subfamily, member 4	kcna4	same
GRIK5	Xl.17386.1.S1_at	7.18	above 4	sequence similarity mapping	receptor	GRIK5	2.27e-87		6th	4th	putative glutamate receptor subunit U1a	xenu1a-a	glutamate receptor subunit U1a-like	xenu1a-a	same
SLC30A6	Xl.4176.1.S1_x_at	6.96	above 4	keyword query	transporter_manual_ID				6th	4th	MGC82524 protein	MGC82524	solute carrier family 30 (zinc transporter), member 6	slc30a6-b	2011 annotation more informative
P2RX4	Xl.735.1.S3_at	6.95	above 4	sequence similarity mapping	channel	P2RX4	2.01e-144		6th	4th	ATP-gated ion channel subunit P2X4	LOC398206	purinergic receptor P2X, ligand-gated ion channel, 4	p2rx4	same
CHRNA1	Xl.1117.1.S1_at	6.92	above 4	sequence similarity mapping	receptor_manual_ID	CHRNA2	1.5e-99		6th	4th	MGC80957 protein	MGC80957	cholinergic receptor, nicotinic, alpha 1 (muscle), gene 2	chrna1.2	2011 annotation more informative
TTYH2	Xl.13299.1.S1_at	6.81	above 4	sequence similarity mapping		TTYH3	6.35e-91		6th	4th	tweety homolog 2 (Drosophila)	ttyh2	tweety homolog 2	ttyh2	same
GJC1	Xl.3337.1.S2_at	6.78	above 4	keyword query	channel_manual_ID				6th	4th	similar to gap junction protein, alpha 7, 45kDa (connexin 45)	MGC52735	gap junction protein, gamma 1, 45kDa	gjc1	2011 annotation more informative
GJB1	Xl.1191.1.S1_at	6.76	above 4	keyword query	channel_manual_ID				6th	4th	connexin 30	LOC387566	connexin 30	LOC387566	same
CLIC5	Xl.14124.1.A1_at	6.73	above 4	keyword query	channel, chloride				6th	4th	chloride intracellular channel 5	clic5	chloride intracellular channel 6	clic6	same protein family, different subunit
KCTD5	Xl.19293.1.A1_at	6.73	above 4	keyword query	channel, potassium				6th	4th	potassium channel tetramerisation domain containing 2	kctd2	potassium channel tetramerisation domain containing 2	kctd2	same
SLC30A1	Xl.22719.1.S1_at	6.66	above 4	keyword query	transporter				6th	4th	solute carrier family 30 (zinc transporter), member 1	slc30a1	solute carrier family 30 (zinc transporter), member 1	slc30a1	same
SLC37A2	Xl.2069.1.S1_at	6.6	above 4	keyword query	transporter				5th	4th	similar to solute carrier family 37 (glycerol-3-phosphate transporter), member 1	MGC53961	solute carrier family 37 (glycerol-3-phosphate transporter), member 2	slc37a2	same protein family, different subunit
SLC30A6	Xl.4176.1.S1_at	6.55	above 4	keyword query	transporter_manual_ID				5th	4th	MGC82524 protein	MGC82524	solute carrier family 30 (zinc transporter), member 6	slc30a6-b	2011 annotation more informative
KCNC1	Xl.540.1.S1_at	6.39	above 4	sequence similarity mapping	channel, potassium, sodium	KCNC1	0		5th	4th	potassium voltage-gated channel, Shaw-related subfamily, member 3	kcnc3-A	potassium voltage-gated channel, Shaw-related subfamily, member 1	kcnc1	same protein family, different subunit
CLIC1	Xl.24738.1.S1_at	6.32	above 4	sequence similarity mapping	channel, chloride	CLIC1	2.29e-99		5th	4th	chloride intracellular channel protein 1	CLIC1	chloride intracellular channel 1	clic1	same
GJC1	Xl.12873.1.S1_at	6.32	above 4	keyword query	channel_manual_ID				5th	4th	similar to gap junction protein	MGC53130	Gap junction gamma-1 protein	gjc1	2011 annotation more informative
KCE1L	Xl.16370.1.S1_at	6.31	above 4	keyword query	channel, potassium				5th	4th	voltage-gated potassium channel subunit MiRP4.1	KCNE5.1	voltage-gated potassium channel subunit MiRP4.1	kcne5.1	same
NR3C1	Xl.21632.1.S1_s_at	6.24	above 4	keyword query	receptor				5th	4th	glucocorticoid receptor protein	xGR	nuclear receptor subfamily 3, group C, member 1 (glucocorticoid receptor) /// nuclear receptor subfamily 3, group C, member 1 (glucocorticoid receptor)	nr3c1-a /// nr3c1-b	same
GJA1	Xl.17785.1.A1_at	6.22	above 4	keyword query	channel_manual_ID				5th	4th	gap junction protein, alpha 1, 43kDa	gja1-A	gap junction protein, alpha 1, 43kDa	gja1	same
CYBB	Xl.19943.1.A1_at	6.15	above 4	sequence similarity mapping		CYBB	2.19e-68		5th	3rd	MGC82815 protein	MGC82815	cytochrome b-245, beta polypeptide	cybb	2011 annotation more informative
SLC30A9	Xl.6818.1.A1_at	6.12	above 4	keyword query	transporter				5th	3rd	solute carrier family 30 (zinc transporter), member 9	slc30a9	solute carrier family 30 (zinc transporter), member 9	slc30a9	same
KCNA4	Xl.749.2.S1_a_at	6.02	above 4	keyword query	channel, potassium				5th	3rd	Kv1.4 potassium channel	LOC398211	potassium voltage-gated channel, shaker-related subfamily, member 4	kcna4	same
KCNN2	Xl.1499.1.A1_at	6	above 4	keyword query	channel, calcium, potassium				5th	3rd	Transcribed locus, strongly similar to NP_062187.1 small conductance calcium-activated potassium channel protein 2 [Rattus norvegicus]	---	---	---	2008 annotation more informative
CLIC4	Xl.3485.1.S1_at	5.97	above 4	sequence similarity mapping	channel, chloride	CLIC4	1.44e-123		5th	3rd	chloride intracellular channel protein 4	CLIC4	chloride intracellular channel 4	clic4	same
ITPR1	Xl.101.1.S1_at	5.94	above 4	sequence similarity mapping	receptor	ITPR1	0		5th	3rd	inositol 1,4,5-triphosphate receptor	Itpr1	inositol 1,4,5-triphosphate receptor, type 1	itpr1	same
PTEN	Xl.561.1.S1_at	5.78	above 4	sequence similarity mapping	sodium	TPTE	5.67e-52		4th	3rd	protein/lipid phosphatase Pten	Pten	phosphatase and tensin homolog	pten	same
KCTD10	Xl.7517.2.A1_at	5.67	above 4	keyword query	channel, potassium				4th	3rd	potassium channel tetramerisation domain containing 10	kctd10	potassium channel tetramerisation domain containing 10	kctd10	same
KCTD10	Xl.7517.1.A1_at	5.66	above 4	keyword query	channel, potassium				4th	3rd	Transcribed locus, strongly similar to NP_001009973.1 potassium channel tetramerization domain containing 10 [Rattus norvegicus]	---	---	---	2008 annotation more informative
ATP2C1	Xl.19533.1.S1_at	5.53	above 4	keyword query	ATPase, calcium				4th	3rd	Transcribed locus, moderately similar to XP_986500.1 PREDICTED: similar to calcium-transporting ATPase 2C1 isoform 5 [Mus musculus]	---	---	---	2008 annotation more informative
KCNA1	Xl.825.1.S1_at	5.53	above 4	sequence similarity mapping	channel, potassium	KCNA1	0		4th	3rd	potassium voltage-gated channel	kcna1-A	potassium voltage-gated channel, shaker-related subfamily, member 1 (episodic ataxia with myokymia)	kcna1	same
SLC9A1	Xl.23318.1.S1_at	5.45	above 4	sequence similarity mapping		SLC9A1	0		4th	3rd	Na+/H+ antiporter	NHE	solute carrier family 9 (sodium/hydrogen exchanger), member 1 (antiporter, Na+/H+, amiloride sensitive)	slc9a1	same
P2RX4	Xl.735.1.S1_at	5.42	above 4	keyword query	channel				4th	3rd	ATP-gated ion channel subunit P2X4	LOC398206	purinergic receptor P2X, ligand-gated ion channel, 4	p2rx4	same
KCTD15	Xl.13377.1.A1_at	5.34	above 4	keyword query	channel, potassium				4th	3rd	potassium channel tetramerisation domain containing 15	kctd15	potassium channel tetramerisation domain containing 15	kctd15	same
SCN2B	Xl.17888.1.A1_at	5.25	above 4	sequence similarity mapping	sodium_manual_ID	SCN2B	4.81e-34		4th	3rd	hypothetical LOC494804	LOC494804	sodium channel, voltage-gated, type II, beta	scn2b	same
MCOLN1	Xl.12533.1.A1_at	5.12	above 4	sequence similarity mapping		MCOLN1	2.83e-71		4th	3rd	MGC80453 protein	MGC80453	mucolipin 1	mcoln1	2011 annotation more informative
ACCN1	Xl.14786.1.A1_at	5.04	above 4	keyword query	channel				3rd	3rd	Transcribed locus, moderately similar to NP_001085.2 amiloride-sensitive cation channel 1, neuronal (degenerin) isoform 2 [Homo sapiens]	---	---	---	2008 annotation more informative
SLC30A6	Xl.4176.2.A1_x_at	5.02	above 4	keyword query	transporter				3rd	3rd	Solute carrier family 30 (zinc transporter), member 6	slc30a6	Solute carrier family 30 (zinc transporter), member 6	slc30a6	same
SPUPN	Xl.17202.1.S1_at	5.01	above 4	keyword query	transporter				3rd	3rd	similar to RNA, U transporter 1	MGC53674	snurportin 1	snupn	2011 annotation more informative
KCNMA1	Xl.12072.1.S1_at	4.71	above 4	sequence similarity mapping	channel, calcium, potassium	KCNMA1	0		3rd	2nd	potassium large conductance calcium-activated channel, subfamily M, alpha member 1	kcnma1-A	potassium large conductance calcium-activated channel, subfamily M, alpha member 1	kcnma1	same
SCNN1B	Xl.1175.1.S1_at	4.67	above 4	sequence similarity mapping	channel	ACCN1	2.63e-41		3rd	2nd	beta2 subunit of epithelial sodium channel	LOC397893	sodium channel, nonvoltage-gated 1, beta	scnn1b-b	same
GRIA2	Xl.8583.1.S1_at	4.61	above 4	sequence similarity mapping	receptor	GRIA3	5.5e-133		3rd	2nd	Transcribed locus, strongly similar to NP_038568.2 glutamate receptor, ionotropic, AMPA2 (alpha 2) [Mus musculus]	---	glutamate receptor, ionotropic, AMPA 2	gria2	same
KCNAB3	Xl.21526.1.S1_at	4.58	above 4	keyword query	channel, potassium				3rd	2nd	potassium channel beta 4 subunit	kcnb4-A	potassium voltage-gated channel, shaker-related subfamily, beta member 3	kcnab3	same protein family, different subunit
P2RX4	Xl.735.1.S2_at	4.53	above 4	keyword query	channel				3rd	2nd	ATP-gated ion channel subunit P2X4	LOC398206	purinergic receptor P2X, ligand-gated ion channel, 4	p2rx4	same
KCNE1	Xl.21613.1.S1_at	4.53	above 4	sequence similarity mapping	channel, potassium	KCNE1	1.69e-15		3rd	2nd	voltage-gated potassium channel subunit MinK	KCNE1	potassium voltage-gated channel, Isk-related family, member 1	kcne1	same
KCTD5	Xl.16001.1.S1_at	4.43	above 4	sequence similarity mapping	channel, potassium	KCTD5	3.85e-104		3rd	2nd	potassium channel tetramerisation domain containing 5	kctd5	potassium channel tetramerisation domain containing 5	kctd5	same
SLC35B1	Xl.21944.1.S1_at	4.43	above 4	keyword query	transporter				3rd	2nd	similar to UDP-galactose transporter related	LOC398458	similar to UDP-galactose transporter	slc35b1	same
KCNK6	Xl.23638.1.S1_at	4.4	above 4	sequence similarity mapping	channel, potassium	KCNK6	3.5e-67		3rd	2nd	potassium channel, subfamily K, member 6 (TWIK-2)	kcnk6	potassium channel, subfamily K, member 6 (TWIK-2)	kcnk6	same
SLC22A15	Xl.23287.1.S1_at	4.4	above 4	keyword query	transporter				3rd	2nd	similar to fly-like putative organic ion transporter 1	MGC53252	solute carrier family 22, member 15, gene 2	slc22a15.2	2011 annotation more informative
SLC5A11	Xl.894.1.S1_at	4.33	above 4	keyword query	transporter				3rd	2nd	Na+-glucose cotransporter type 1 (SGLT-1)-like protein	sglt-1-like-a	solute carrier family 5 (sodium/glucose cotransporter), member 11	slc5a11	same
GJB3	Xl.17410.1.S1_at	4.16	above 4	keyword query	channel_manual_ID			AAA			gap junction protein, connexin 31	cx31-A	gap junction protein, beta 3, 31kDa	gjb3-a	same
SCNN1G	Xl.1176.1.S1_at	4.01	above 4	keyword query	channel				2nd	2nd	gamma2 subunit of epithelial sodium channel	gamma2xENaC-A	sodium channel, nonvoltage-gated 1, gamma	scnn1g-b	same
GRIN1	Xl.135.1.S1_at	3.52	below 4	sequence similarity mapping	receptor	GRIN1	0		2nd	2nd	glutamate receptor, ionotropic, N-methyl D-aspartate 1	grin1	glutamate receptor, ionotropic, N-methyl D-aspartate 1	grin1	same
SLC12A6	Xl.21650.1.S1_at	3.42	below 4	keyword query	transporter				2nd	1st	K-Cl cotransporter	kcc	solute carrier family 12 (potassium/chloride transporters), member 6	slc12a6	same
KCNA2	Xl.748.1.S1_at	3.12	below 4	sequence similarity mapping	channel, potassium	KCNA2	0	AAA			Kv1.2' potassium channel	kcna2-a	potassium voltage-gated channel, shaker-related subfamily, member 2	kcna2	same
INVS	Xl.21601.1.S1_at	3.01	below 4	sequence similarity mapping		TRPA1	2.84e-33		2nd	1st	inversin	invs-a	inversin	invs-a	same
KCND3	Xl.236.1.S1_at	3	below 4	sequence similarity mapping	channel, potassium	KCND1	0		2nd	1st	potassium voltage-gated channel, Shal-related subfamily, member 3	kcnd3-A	potassium voltage-gated channel, Shal-related subfamily, member 3	kcnd3	same
SLC30A6	Xl.4176.2.A1_at	2.92	below 4	keyword query	transporter				2nd	1st	Solute carrier family 30 (zinc transporter), member 6	slc30a6	Solute carrier family 30 (zinc transporter), member 6	slc30a6	same
SLC22A5	Xl.8565.1.A1_a_at	2.72	below 4	keyword query	transporter				2nd	1st	solute carrier family 22 (organic cation transporter), member 5	slc22a5	solute carrier family 22 (organic cation/carnitine transporter), member 5	slc22a5	same
SLC22A5	Xl.8565.1.A1_x_at	2.51	below 4	keyword query	transporter				1st	1st	solute carrier family 22 (organic cation transporter), member 5	slc22a5	solute carrier family 22 (organic cation/carnitine transporter), member 5	slc22a5	same
ABCC9	Xl.18555.1.S1_at	2.51	below 4	sequence similarity mapping		ABCC9	9.51e-144		1st	1st	Transcribed locus, moderately similar to NP_035641.1 ATP-binding cassette, sub-family C, member 9 isoform a [Mus musculus]	---	---	---	2008 annotation more informative
CLCNKA	Xl.205.1.A1_at	2.45	below 4	keyword query	channel, chloride				1st	1st	chloride channel Ka	clcnka-A	chloride channel Kb	clcnkb	same protein family, different subunit
CACNB3	Xl.574.1.S1_s_at	2.42	below 4	keyword query	channel, calcium, sodium			AAA			voltage-dependent calcium channel beta subunit /// calcium channel, voltage-dependent, beta 3 subunit	cacnb3-A /// o32-a	calcium channel, voltage-dependent, beta 3 subunit /// calcium channel, voltage-dependent, beta 3 subunit	cacnb3-a /// cacnb3-b	same
GJA1	Xl.1109.1.S1_at	2.39	below 4	keyword query	channel_manual_ID				1st	1st	gap junction protein, alpha 1, 43kDa	gja1-A	gap junction protein, alpha 1, 43kDa	gja1	same
KCNE3	Xl.21612.1.S1_at	2.38	below 4	sequence similarity mapping	channel, potassium	KCNE3	1.01e-23		1st	1st	voltage-gated potassium channel subunit MiRP2	KCNE3	potassium voltage-gated channel, Isk-related family, member 3	kcne3	same
MCOLN2	Xl.1707.1.A1_at	2.38	below 4	sequence similarity mapping		MCOLN2	2.81e-100	AAA			Transcribed locus	---	---	---	same
SLC16A6	Xl.16655.1.S1_at	2.37	below 4	keyword query	transporter				1st	1st	solute carrier family 16 (monocarboxylic acid transporters), member 6	slc16a6	solute carrier family 16 (monocarboxylic acid transporters), member 6	slc16a6	same
KCNQ1	Xl.21509.1.A1_at	2.34	below 4	keyword query	channel, potassium			AAA			potassium voltage-gated channel, KQT-like subfamily, member 1	kcnq1-A	potassium voltage-gated channel, KQT-like subfamily, member 1	kcnq1	same
KCNJ5	Xl.23590.1.S1_at	2.27	below 4	sequence similarity mapping	channel, potassium	KCNJ5	0	AAA			potassium inwardly-rectifying channel, subfamily J, member 5	kcnj5-A	potassium inwardly-rectifying channel, subfamily J, member 5	kcnj5	same
GRIN1	Xl.135.2.A1_at	2.26	below 4	keyword query	receptor				1st	1st	Glutamate receptor, ionotropic, N-methyl D-aspartate 1	grin1	Glutamate receptor, ionotropic, N-methyl D-aspartate 1	grin1	same
SLC13A3	Xl.1614.1.A1_x_at	2.26	below 4	keyword query	transporter			AAA			high-affinity Na/dicarboxylate cotransporter	xNaDC-3	high-affinity Na/dicarboxylate cotransporter	xNaDC-3	same
GJA3	Xl.10172.1.S1_at	2.23	below 4	keyword query	channel			AAA			similar to gap junction membrane channel protein alpha 3	MGC53082	gap junction protein, alpha 3, 46kDa	gja3	same
CACNA1A	Xl.21552.1.A1_at	2.22	below 4	keyword query	channel, calcium			AAA			voltage-dependent calcium ion channel alpha subunit	cacna-a	calcium channel, voltage-dependent, P/Q type, alpha 1A subunit	cacna1a	same
RYR3	Xl.1516.1.A1_at	2.22	below 4	sequence similarity mapping	receptor	RYR3	1.84e-23	AAA			Transcribed locus, strongly similar to XP_983415.1 PREDICTED: similar to ryanodine receptor 3 [Mus musculus]	---	---	---	2008 annotation more informative
	Xl.14712.1.A1_at	2.21	below 4	keyword query	transporter, calcium			AAA			Transcribed locus, moderately similar to NP_001082334.1 calcium transporter 2 [Xenopus laevis]	---	---	---	2008 annotation more informative
KCNQ1	Xl.21509.1.S1_at	2.2	below 4	sequence similarity mapping	channel, potassium	KCNQ1	9.52e-175		1st	1st	potassium voltage-gated channel, KQT-like subfamily, member 1	kcnq1-A	potassium voltage-gated channel, KQT-like subfamily, member 1	kcnq1	same
CHRND	Xl.1119.1.S1_s_at	2.19	below 4	sequence similarity mapping	receptor	CHRND	0	AAA			acetylcholine receptor delta subunit precursor (AA -21 to 500)	Chrng	cholinergic receptor, nicotinic, delta	chrnd	same
SLC39A9	Xl.16076.3.A1_at	2.19	below 4	keyword query	transporter				1st	1st	solute carrier family 39 (zinc transporter), member 9	slc39a9	solute carrier family 39 (zinc transporter), member 9	slc39a9-a	same
INVS	Xl.21601.1.A1_at	2.18	below 4	keyword query	manual ID			AAA			inversin	invs-a	inversin	invs-a	same
GRIK2	Xl.21633.1.S1_at	2.17	below 4	sequence similarity mapping	receptor	GRIK2	4.25e-157		1st	1st	glutamate receptor, ionotropic, kainate 2	grik2-A	glutamate receptor, ionotropic, kainate 2	grik2	same
KCTD14	Xl.5313.1.S1_a_at	2.17	below 4	sequence similarity mapping		KCTD14	4.52e-54	AAA			Hypothetical protein MGC82296	MGC82296	Hypothetical protein MGC82296	MGC82296	same
GRIP2	Xl.14891.1.S1_at	2.16	below 4	keyword query	receptor				1st	1st	glutamate receptor interacting protein 2	xgrip2	glutamate receptor interacting protein 2	grip2	same
TRPC1	Xl.470.1.S1_a_at	2.16	below 4	sequence similarity mapping	receptor	TRPC1	0	AAA			transient receptor potential protein	Trpc1	transient receptor potential cation channel, subfamily C, member 1	trpc1	same
SLC8A1	Xl.23650.1.S1_at	2.16	below 4	keyword query	transporter_manual_ID, calcium			AAA			sodium-calcium exchanger	ncx1	solute carrier family 8 (sodium/calcium exchanger), member 1	slc8a1	same
CACNB3	Xl.574.1.S1_at	2.15	below 4	keyword query	channel, calcium, sodium			AAA			voltage-dependent calcium channel beta subunit	o32-a	calcium channel, voltage-dependent, beta 3 subunit	cacnb3-b	same
KCNA3	Xl.12094.1.S1_at	2.15	below 4	sequence similarity mapping	channel, potassium	KCNA3	0	AAA			shaker-like potassium channel subunit Kv1.3B	kcna3b-a	potassium voltage-gated channel, shaker-related subfamily, member 3	kcna3	same
CHRNE	Xl.1024.1.S1_at	2.15	below 4	sequence similarity mapping	receptor	CHRNE	3.77e-138	AAA			nicotinic acetylcholine receptor epsilon subunit precursor	LOC386670	cholinergic receptor, nicotinic, epsilon	chrne	same
SLC27A2	Xl.15221.1.S1_at	2.14	below 4	keyword query	transporter				1st	1st	similar to solute carrier family 27 (fatty acid transporter), member 2	LOC398483	solute carrier family 27 (fatty acid transporter), member 2	slc27a2	same
NOX1	Xl.24337.1.A1_at	2.14	below 4	sequence similarity mapping		NOX1	2.75e-47		1st	1st	Transcribed locus, moderately similar to NP_008983.1 NADPH oxidase 1 isoform long [Homo sapiens]	---	---	---	2008 annotation more informative
CACNB3	Xl.572.1.S1_at	2.13	below 4	sequence similarity mapping	channel, calcium, sodium	CACNB3	0	AAA			calcium channel, voltage-dependent, beta 3 subunit	cacnb3-A	calcium channel, voltage-dependent, beta 3 subunit	cacnb3-a	same
KCE1L	Xl.14954.1.A1_at	2.13	below 4	keyword query	channel, potassium			AAA			Transcribed locus, moderately similar to NP_001082344.1 voltage-gated potassium channel subunit MiRP4.1 [Xenopus laevis]	---	---	---	2008 annotation more informative
HTR3A	Xl.9068.1.S1_at	2.13	below 4	sequence similarity mapping	receptor	HTR3A	6.01e-64	AAA			similar to 5-hydroxytryptamine (serotonin) receptor 3A	MGC52789	5-hydroxytryptamine (serotonin) receptor 3A	htr3a	same
SLC39A5	Xl.16344.1.A1_at	2.13	below 4	keyword query	transporter			AAA			Transcribed locus, weakly similar to NP_060237.1 solute carrier family 39 (zinc transporter), member 4 isoform 1 [Homo sapiens]	---	---	---	2008 annotation more informative
ATP12A	Xl.23697.1.S1_at	2.12	below 4	keyword query	ATPase			AAA			ATPase, H+/K+ transporting, nongastric, alpha polypeptide	atp12a	ATPase, H+/K+ transporting, nongastric, alpha polypeptide	atp12a-a	same
ATP6V1A	Xl.11384.1.S1_at	2.12	below 4	keyword query	ATPase				1st	1st	ATPase, H+ transporting, lysosomal 70kDa, V1 subunit A, isoform 1	atp6a1	ATPase, H+ transporting, lysosomal 70kDa, V1 subunit A, isoform 1	atp6a1	same
SCN2A	Xl.23583.1.A1_at	2.12	below 4	keyword query	channel			AAA			sodium channel, voltage-gated, type II, alpha 2	scn2a2-A	sodium channel, voltage-gated, type I, alpha subunit	scn1a	same protein family, different subunit
SCN2A	Xl.23583.1.S1_at	2.12	below 4	sequence similarity mapping	channel	SCN1A	0	AAA			sodium channel, voltage-gated, type II, alpha 2	scn2a2-A	sodium channel, voltage-gated, type I, alpha subunit	scn1a	same protein family, different subunit
CACNA1A	Xl.21552.1.S1_at	2.12	below 4	keyword query	channel, calcium			AAA			voltage-dependent calcium ion channel alpha subunit	cacna-a	calcium channel, voltage-dependent, P/Q type, alpha 1A subunit	cacna1a	same
CACNA1S	Xl.11094.1.S1_at	2.12	below 4	sequence similarity mapping	channel, calcium	CACNA1C	0	AAA			Skeletal muscle calcium channel alpha subunit mRNA, partial sequence	---	calcium channel, voltage-dependent, L type, alpha 1S subunit	cacna1s	2008 annotation more informative
CACNA2D3	Xl.21855.1.S1_at	2.12	below 4	sequence similarity mapping	channel, calcium	CACNA2D3	0	AAA			calcium channel, voltage-dependent, alpha 2/delta 3 subunit	cacna2d3-A	calcium channel, voltage-dependent, alpha 2/delta 3 subunit	cacna2d3-A	same
KCE1L	Xl.14954.2.S1_at	2.12	below 4	keyword query	channel, potassium			AAA			Transcribed locus, moderately similar to NP_001082344.1 voltage-gated potassium channel subunit MiRP4.1 [Xenopus laevis]	---	---	---	2008 annotation more informative
KCNA2	Xl.750.1.S1_at	2.12	below 4	keyword query	channel, potassium			AAA			Kv1.10 potassium channel	kvl10-A	potassium voltage-gated channel, shaker-related subfamily, member 7	kcna7	same protein family, different subunit
KCNAB3	Xl.21526.1.A1_at	2.12	below 4	sequence similarity mapping	channel, potassium	KCNAB1	1.29e-163	AAA			potassium channel beta 4 subunit	kcnb4-A	potassium voltage-gated channel, shaker-related subfamily, beta member 3	kcnab3	same protein family, different subunit
KCNB1	Xl.344.1.S1_at	2.12	below 4	sequence similarity mapping	channel, potassium	KCNB1	0	AAA			potassium voltage-gated channel, Shab-related subfamily, member 1, potassium channel alpha subunit Kv2.1	kcnb1-A	potassium voltage-gated channel, Shab-related subfamily, member 1	kcnb1	same
KCNB2	Xl.21553.1.A1_at	2.12	below 4	keyword query	channel, potassium				1st	1st	delayed rectifier potassium ion channel alpha subunit (Kv2.2)	kcnb2-A	potassium voltage-gated channel, Shab-related subfamily, member 2	kcnb2-a	same
KCNB2	Xl.21553.1.S1_s_at	2.12	below 4	keyword query	channel, potassium				1st	1st	delayed rectifier potassium ion channel alpha subunit (Kv2.2) /// potassium voltage-gated channel, Shab-related subfamily, member 2, potassium channel alpha subunit Kv2.2	kcnb2-A /// kcnb2-B	potassium voltage-gated channel, Shab-related subfamily, member 2 /// potassium voltage-gated channel, Shab-related subfamily, member 2	kcnb2-a /// kcnb2-b	same
KCNB2	Xl.343.1.S1_at	2.12	below 4	sequence similarity mapping	channel, potassium	KCNB2	0	AAA			potassium voltage-gated channel, Shab-related subfamily, member 2, potassium channel alpha subunit Kv2.2	kcnb2-B	potassium voltage-gated channel, Shab-related subfamily, member 2	kcnb2-b	same
KCNJ16	Xl.21931.1.S1_at	2.12	below 4	sequence similarity mapping	channel, potassium	KCNJ16	4.45e-153	AAA			potassium inwardly-rectifying channel, subfamily J, member 16	kcnj16-A	potassium inwardly-rectifying channel, subfamily J, member 16	kcnj16	same
GJA2/GJA4	Xl.622.1.S1_at	2.12	below 4	keyword query	channel_manual_ID			AAA			connexin 38	LOC397866	connexin 38	LOC397866	same
GJA8	Xl.23631.1.S1_at	2.12	below 4	keyword query	channel_manual_ID			AAA			Xenopus laevis, clone IMAGE:5542071, mRNA	---	gap junction protein, alpha 8, 50kDa	gja8	2011 annotation more informative
GJC1	Xl.3337.1.S1_at	2.12	below 4	keyword query	channel_manual_ID			AAA			similar to gap junction protein, alpha 7, 45kDa (connexin 45)	MGC52735	gap junction protein, gamma 1, 45kDa	gjc1	same protein family, different subunit
CHRNB1	Xl.329.1.A1_at	2.12	below 4	sequence similarity mapping	receptor	CHRNB1	1.51e-142	AAA			muscle nicotinic acetylcholine receptor beta subunit	LOC398048	muscle nicotinic acetylcholine receptor beta subunit	LOC398048	same
CHRND	Xl.23556.1.S1_at	2.12	below 4	keyword query	receptor			AAA			acetylcholine receptor delta subunit precursor (AA -21 to 500)	Chrng	cholinergic receptor, nicotinic, delta	chrnd	same
CHRNG	Xl.1120.1.S1_at	2.12	below 4	sequence similarity mapping	receptor	CHRNG	6.34e-160	AAA			acetylcholine receptor gamma subunit precursor	LOC386669	cholinergic receptor, nicotinic, gamma	chrng	same
GRIK2	Xl.21633.1.A1_at	2.12	below 4	keyword query	receptor			AAA			glutamate receptor, ionotropic, kainate 2	grik2-A	glutamate receptor, ionotropic, kainate 2	grik2	same
GRIN1	Xl.135.2.S1_a_at	2.12	below 4	keyword query	receptor			AAA			glutamate receptor, ionotropic, N-methyl D-aspartate 1	grin1	glutamate receptor, ionotropic, N-methyl D-aspartate 1	grin1	same
SLC13A2	Xl.245.1.S1_at	2.12	below 4	keyword query	transporter			AAA			sodium/dicarboxylate cotransporter NaDC-2	nadc2-a	solute carrier family 13 (sodium-dependent dicarboxylate transporter), member 2	slc13a2	same
SLC16A9	Xl.16393.1.A1_at	2.12	below 4	keyword query	transporter			AAA			Transcribed locus, weakly similar to NP_001026393.1 solute carrier family 16 (monocarboxylic acid transporters), member 9 [Gallus gallus]	---	---	---	2008 annotation more informative	gb|BC046738.1
SLC5A8	Xl.6392.1.A1_at	2.12	below 4	keyword query	transporter			AAA			electrogenic sodium monocarboxylate cotransporter	smcte	solute carrier family 5 (iodide transporter), member 8	slc5a8	2011 annotation more informative	gb|BG346670
TRPV5	Xl.21384.1.S1_at	2.12	below 4	sequence similarity mapping	transporter, calcium	TRPV5	0		1st	1st	calcium transporter 1	XCAT1	calcium transporter 1	cat1	same
	Xl.21383.1.S1_at	2.12	below 4	keyword query	transporter, calcium			AAA			calcium transporter 2	XCAT2	calcium transporter 2	cat2	same
SLC12A3	Xl.25160.1.A1_at	2.12	below 4	keyword query	transporter, chloride			AAA			Transcribed locus, moderately similar to NP_000330.1 solute carrier family 12 (sodium/chloride transporters), member 3 [Homo sapiens]	---	---	---	2008 annotation more informative
SLC26A4	Xl.10887.1.A1_at	2.12	below 4	keyword query	transporter_manual_ID			AAA			pendrin-like anion exchanger	LOC496380	pendrin-like anion exchanger	LOC496380	same
SLC24A2/SLC24A1	Xl.17601.1.A1_at	2.12	below 4	keyword query	transporter_manual_ID, calcium, potassium			AAA			Transcribed locus, moderately similar to NP_001001773.1 potassium-dependent socium-calcium exchanger [Gallus gallus]	---	---	---	2008 annotation more informative
CFTR	Xl.21454.1.A1_at	2.12	below 4	sequence similarity mapping		ABCC4	1.1e-108	AAA			cystic fibrosis transmembrane conductance regulator	cftr-A	cystic fibrosis transmembrane conductance regulator (ATP-binding cassette sub-family C, member 7)	cftr	same
CFTR	Xl.21454.1.S1_at	2.12	below 4	sequence similarity mapping		CFTR	0	AAA			Cystic fibrosis transmembrane conductance regulator	cftr-A	cystic fibrosis transmembrane conductance regulator (ATP-binding cassette sub-family C, member 7)	cftr	same
Average Intensity value		5.5485
