# Supplementary material for: Probing the Xenopus laevis inner ear transcriptome for biological function
Source: BMC Genomics. 2012 Jun 8;13:225. doi: 10.1186/1471-2164-13-225 (PMC3532188; doi:10.1186/1471-2164-13-225)
Supplement: Additional file 7 — pTF/Xl-PSIDs compiled from NetAffx™ analysis center, DAVID analysis and Xenbase. [file 1471-2164-13-225-S7.xlsx]

## Sheet: pTF_Xl-PSIDs
Additional file 7 – Output of NetAffx™ analysis center: pTF/Xl-PSIDs
Xl-PSID	GCRMA average intensity	Intensity distribution (above or below 4)	Equal tally deciles	Equal intensity deciles	GCOS absent calls	Affymetrix annotation_gene title_June 2011	Affymetrix annotation_gene symbol_June 2011	Xenbase/UniGene gene symbol
Xl.25811.2.S1_a_at	13.55	above 4	10th	9th		activating transcription factor 4 (tax-responsive enhancer element B67) /// Activating Transcription Factor 4 -II /// Activating Transcription Factor 4 -III	atf4 /// atf4-ii /// atf4-iii	atf4
Xl.25811.1.S1_x_at	13.36	above 4	10th	9th		Activating Transcription Factor 4 -II /// Activating Transcription Factor 4 -III	atf4-ii /// atf4-iii	atf4
Xl.3536.1.S1_x_at	12.59	above 4	10th	8th		---	---	btf3
Xl.3536.2.S1_x_at	12.27	above 4	10th	8th		basic transcription factor 3	btf3	btf3
Xl.3536.2.S1_a_at	12.23	above 4	10th	8th		basic transcription factor 3	btf3	btf3
Xl.1023.1.S2_at	11.36	above 4	10th	7th		POU class 3 homeobox 4	pou3f4	pou3f4
Xl.3360.1.S1_a_at	10.96	above 4	10th	7th		interleukin enhancer binding factor 2, 45kDa	ilf2	ilf2
Xl.12057.2.A1_a_at	10.78	above 4	10th	7th		---	---	SREBF1
Xl.4461.1.A1_at	10.76	above 4	10th	7th		LIM domain binding 1	ldb1	ldb1
Xl.683.1.S1_at	10.7	above 4	10th	7th		SIX homeobox 1	six1	six1
Xl.18750.1.S1_at	10.65	above 4	10th	7th		similar to nuclear factor (erythroid-derived 2)-like 2	MGC53355	NFE2L2
Xl.26120.2.A1_s_at	10.63	above 4	10th	7th		zinc finger and BTB domain containing 33	zbtb33	zbtb33
Xl.268.1.S1_at	10.58	above 4	10th	7th		nuclear receptor coactivator 3	ncoa3	ncoa3
Xl.637.1.A1_at	10.29	above 4	10th	6th		early growth response 1	egr1	egr1
Xl.24768.1.S1_at	10.22	above 4	10th	6th		basic transcription factor 3-like 4	btf3l4	btf3l4
Xl.10295.1.S1_at	10.17	above 4	10th	6th		LAG1 homolog, ceramide synthase 2	lass2	lass2
Xl.6179.1.A1_at	10.09	above 4	10th	6th		upstream transcription factor 1	usf1	usf1
Xl.15540.1.A1_at	10.09	above 4	10th	6th		---	---	atf5.2
Xl.6054.1.A1_at	10.06	above 4	10th	6th		GATA binding protein 2	gata2	gata2
Xl.1096.1.S1_at	10.05	above 4	10th	6th		nuclear factor I/X (CCAAT-binding transcription factor)	nfix	nfix
Xl.18563.1.A1_at	10.05	above 4	10th	6th		SMAD family member 9	smad9	smad9
Xl.9410.1.A1_at	10.01	above 4	10th	6th		cAMP responsive element binding protein 3-like 2	creb3l2	creb3l2
Xl.1023.1.S1_at	9.95	above 4	10th	6th		POU class 3 homeobox 4	pou3f4
Xl.792.1.S1_at	9.91	above 4	10th	6th		GATA binding protein 2	gata2	gata2
Xl.163.1.S1_at	9.82	above 4	9th	6th		Xp8 protein	xp8	nupr1
Xl.21992.1.S1_at	9.74	above 4	9th	6th		Hypothetical protein MGC81442	MGC81442	sub1
Xl.14532.1.S1_at	9.73	above 4	9th	6th		nuclear receptor subfamily 2, group F, member 2	nr2f2	nr2f2
Xl.1690.1.S1_at	9.71	above 4	9th	6th		SRY (sex determining region Y)-box 9	sox9-a	sox9
Xl.850.1.S1_at	9.7	above 4	9th	6th		v-rel reticuloendotheliosis viral oncogene homolog A	rela	rela
Xl.23755.1.S1_at	9.67	above 4	9th	6th		suppressor of Ty 4 homolog 1	supt4h1	supt4h1
Xl.3005.1.S1_at	9.6	above 4	9th	6th		sal-like 1 a	sall1a	sall1
Xl.12378.1.S1_at	9.52	above 4	9th	6th		TSC22 domain family, member 3	tsc22d3	tsc22d3
Xl.8081.1.S1_at	9.5	above 4	9th	6th		TAF8 RNA polymerase II, TATA box binding protein (TBP)-associated factor, 43kDa	taf8	taf8
Xl.10056.1.A1_at	9.49	above 4	9th	6th		sterol regulatory element binding transcription factor 1	srebf1	srebf1
Xl.1085.1.S1_at	9.47	above 4	9th	6th		Zic family member 2 (odd-paired homolog)	zic2	zic2
Xl.7983.1.S1_at	9.46	above 4	9th	6th		suppressor of Ty 16 homolog	supt16h	supt16h
Xl.3864.2.S2_at	9.42	above 4	9th	6th		transcription factor 3 (E2A immunoglobulin enhancer binding factors E12/E47)	tcf3	tcf3
Xl.18296.1.A1_at	9.38	above 4	9th	6th		forkhead box K2	foxk2	foxk2
Xl.1588.1.S1_at	9.38	above 4	9th	6th		SRY (sex determining region Y)-box 10	sox10	sox10
Xl.3647.2.S1_at	9.37	above 4	9th	6th		interleukin enhancer binding factor 3, 90kDa	ilf3	ilf3
Xl.13388.1.A1_at	9.32	above 4	9th	6th		---	---	mid1
Xl.12006.1.A1_at	9.28	above 4	9th	6th		Suppressor of hairless protein 1	XSu(H)1	rbpj
Xl.528.1.S1_at	9.24	above 4	9th	6th		nuclear receptor subfamily 2, group F, member 1	nr2f1	nr2f1
Xl.469.1.S1_at	9.24	above 4	9th	6th		hairy/enhancer-of-split related with YRPW motif 1	hey1	hey1
Xl.2530.1.S1_at	9.2	above 4	9th	6th		cAMP responsive element binding protein 1	creb1	creb1
Xl.4624.1.A1_a_at	9.13	above 4	9th	6th		X-box binding protein 1	xbp1	xbp1
Xl.7591.1.S1_at	9.12	above 4	9th	6th		SWI/SNF related, matrix associated, actin dependent regulator of chromatin, subfamily b, member 1	smarcb1	smarcb1
Xl.5963.1.A1_at	9.09	above 4	9th	6th		Hypothetical protein MGC131153	MGC131153	l3mbtl3
Xl.1764.1.S1_at	9.07	above 4	9th	6th		hairy and enhancer of split 4	hes4-b	hes4
Xl.7654.1.S1_x_at	9.06	above 4	9th	6th		basic leucine zipper and W2 domains 1	bzw1	bzw1
Xl.4589.1.S1_at	9.05	above 4	9th	6th		hypoxia-inducible factor 1, alpha subunit (basic helix-loop-helix transcription factor)	hif1a	hif1a
Xl.7654.1.S1_at	9.02	above 4	9th	6th		basic leucine zipper and W2 domains 1	bzw1	bzw1
Xl.5866.1.S1_at	8.99	above 4	9th	5th		endothelial differentiation-related factor 1 homolog	edf1	edf1
Xl.17757.1.A1_at	8.83	above 4	9th	5th		Hypothetical protein LOC443582	LOC443582	phf20
Xl.931.1.S1_at	8.81	above 4	9th	5th		T-box 2	tbx2	tbx2
Xl.155.1.S1_at	8.8	above 4	9th	5th		iroquois homeobox 2	irx2	irx2
Xl.2593.1.S1_at	8.79	above 4	9th	5th		SMAD family member 6	smad6	smad6
Xl.3134.1.S1_at	8.79	above 4	9th	5th		CCR4-NOT transcription complex, subunit 4	cnot4	cnot4
Xl.4615.1.S1_at	8.77	above 4	9th	5th		TAF13 RNA polymerase II, TATA box binding protein (TBP)-associated factor, 18kDa	taf13	taf13
Xl.1130.1.S1_s_at	8.76	above 4	9th	5th		paired box 2	pax2	pax2
Xl.2472.1.S1_at	8.74	above 4	9th	5th		mediator complex subunit 15	med15	med15
Xl.15323.1.A1_at	8.64	above 4	8th	5th		pre-B-cell leukemia homeobox 2	pbx2	pbx2
Xl.16729.1.S1_at	8.63	above 4	8th	5th		thyrotrophic embryonic factor	tef	tef
Xl.8414.1.S1_at	8.63	above 4	8th	5th		TSC22 domain family, member 1	tsc22d1	tsc22d1
Xl.418.1.S2_at	8.6	above 4	8th	5th		nuclear transcription factor Y, alpha	nfya	nfya
Xl.5846.13.S1_at	8.57	above 4	8th	5th		---	---	bzw1
Xl.562.2.S1_at	8.45	above 4	8th	5th		RE1-silencing transcription factor	rest	rest
Xl.1684.1.A1_at	8.43	above 4	8th	5th		TAF7 RNA polymerase II, TATA box binding protein (TBP)-associated factor, 55kDa	taf7	taf7
Xl.4195.1.A1_at	8.41	above 4	8th	5th		interferon regulatory factor 5	irf5	irf5
Xl.25822.1.S1_at	8.39	above 4	8th	5th		heterogeneous nuclear ribonucleoprotein D-like-B	hnrpdl-b	hnrpdl
Xl.18401.1.S1_at	8.36	above 4	8th	5th		distal-less homeobox 5	dlx5	dlx5
Xl.1419.1.A1_at	8.36	above 4	8th	5th		interferon regulatory factor 1	irf1	irf1
Xl.24588.1.S1_at	8.36	above 4	8th	5th		LIM domain only 4, gene 1	lmo4.1	lmo4.1
Xl.16347.1.A1_at	8.34	above 4	8th	5th		cAMP responsive element binding protein 3	creb3	creb3
Xl.3647.1.S2_at	8.29	above 4	8th	5th		interleukin enhancer binding factor 3, 90kDa	ilf3	ilf3
Xl.8287.1.A1_at	8.26	above 4	8th	5th		HIV-1 Tat specific factor 1	htatsf1	htatsf1
Xl.24779.1.A1_at	8.26	above 4	8th	5th		---	---	lmo4.1
Xl.26120.1.A1_at	8.25	above 4	8th	5th		zinc finger and BTB domain containing 33	zbtb33	zbtb33
Xl.17681.1.A1_at	8.25	above 4	8th	5th		---	---
Xl.394.1.S1_at	8.21	above 4	8th	5th		tumor protein p53	tp53	tp53
Xl.16754.1.A1_at	8.18	above 4	8th	5th		Ets2 repressor factor	erf	erf
Xl.2074.1.A1_at	8.17	above 4	8th	5th		forkhead box O3	foxo3	foxo3
Xl.1665.1.S1_at	8.15	above 4	8th	5th		Ets transcription factor	xer81	etv4
Xl.6374.1.S1_at	8.14	above 4	8th	5th		TAF12 RNA polymerase II, TATA box binding protein (TBP)-associated factor, 20kDa	taf12	taf12
Xl.19967.1.S1_at	8.12	above 4	8th	5th		---	---	atf7ip
Xl.11674.1.A1_at	8.11	above 4	8th	5th		---	---	zmiz1
Xl.69.1.S1_at	8.08	above 4	8th	5th		iroquois homeobox 1	irx1	irx1
Xl.1794.1.A1_at	8.06	above 4	8th	5th		msh homeobox 1	msx1	msx1
Xl.25977.2.S1_a_at	8.05	above 4	8th	5th		hairy and enhancer of split 4	hes4-a	hes4
Xl.14215.1.A1_at	8.05	above 4	8th	5th		endothelial PAS domain protein 1	epas1	epas1
Xl.4589.2.S1_a_at	8.04	above 4	8th	5th		hypoxia inducible factor 1 alpha /// hypoxia-inducible factor 1, alpha subunit (basic helix-loop-helix transcription factor)	hif-1a /// hif1a	hif1a
Xl.1491.1.S1_at	8.02	above 4	8th	5th		SRY (sex determining region Y)-box 13	sox13	sox13
Xl.4522.1.S1_at	8.01	above 4	8th	5th		iroquois homeobox 3	irx3	irx3
Xl.19182.1.S1_at	8	above 4	8th	5th		H6 family homeobox 3	hmx3	hmx3
Xl.122.1.S1_at	7.99	above 4	8th	5th		upstream binding factor 1	ubtf-a	ubtf
Xl.15602.1.A1_at	7.93	above 4	8th	5th		---	---	KLF13
Xl.885.1.S2_at	7.91	above 4	7th	5th		SMAD family member 4	smad4	smad4
Xl.6965.2.S1_a_at	7.89	above 4	7th	5th		retinoic acid receptor, gamma	rarg	rarg
Xl.1100.1.S1_at	7.89	above 4	7th	5th		transcription factor XTCF-3b	tcf7l1-a	tcf7l1
Xl.14337.1.A1_at	7.89	above 4	7th	5th		TAF6-like RNA polymerase II, p300/CBP-associated factor (PCAF)-associated factor, 65kDa	taf6l	taf6l
Xl.11683.1.A1_x_at	7.89	above 4	7th	5th		TAF9B RNA polymerase II, TATA box binding protein (TBP)-associated factor, 31kDa	taf9b	taf9b
Xl.9712.1.A1_at	7.88	above 4	7th	5th		nuclear factor (erythroid-derived 2)-like 1	nfe2l1	nfe2l1
Xl.16754.2.A1_x_at	7.88	above 4	7th	5th		Hypothetical protein MGC131044	MGC131044	erf
Xl.15357.1.S1_at	7.87	above 4	7th	5th		leucine zipper transcription factor-like 1	lztfl1	lztfl1
Xl.1130.2.S1_a_at	7.85	above 4	7th	5th		paired box 2	pax2	pax2
Xl.632.1.S1_at	7.83	above 4	7th	5th		early B-cell factor 3	ebf3	ebf3
Xl.14161.1.A1_at	7.81	above 4	7th	5th		---	---	ino80e
Xl.782.1.S1_at	7.8	above 4	7th	5th		ELK4, ETS-domain protein (SRF accessory protein 1)	elk4-A	elk4
Xl.26468.1.S1_at	7.8	above 4	7th	5th		basic helix-loop-helix transcription factor XMad4-236	xmad4	mxd4-b
Xl.8873.1.A1_at	7.79	above 4	7th	5th		HMG box mitochondrial transcription factor	mttfa-A	mttfa-A
Xl.16860.1.S1_at	7.78	above 4	7th	5th		---	---	tcf20
Xl.18962.1.A1_at	7.77	above 4	7th	5th		TEA domain family member 1 (SV40 transcriptional enhancer factor)	tead1	tead1
Xl.426.1.S1_at	7.76	above 4	7th	5th		androgen receptor (dihydrotestosterone receptor; testicular feminization; spinal and bulbar muscular atrophy; Kennedy disease)	ar	ar
Xl.24729.1.A1_at	7.76	above 4	7th	5th		---	---	gtf2h1
Xl.17786.1.A1_at	7.71	above 4	7th	5th		Stat1	LOC398324	stat1
Xl.375.1.S1_at	7.71	above 4	7th	5th		transcription elongation factor type xTFIIS.l	LOC398066	tcea3
Xl.386.1.S1_at	7.68	above 4	7th	5th		zinc finger protein 346	znf346	znf346
Xl.22569.1.S1_at	7.64	above 4	7th	5th		NFKB repressing factor	nkrf	nkrf
Xl.23534.1.S1_at	7.63	above 4	7th	5th		aryl-hydrocarbon receptor nuclear translocator 2	arnt2	arnt2
Xl.487.1.S1_at	7.63	above 4	7th	5th		MAX dimerization protein 4	mxd4	mxd4-a
Xl.9247.1.A1_at	7.61	above 4	7th	4th		E74-like factor 1 (ets domain transcription factor)	elf1	elf1
Xl.2351.1.A1_at	7.59	above 4	7th	4th		transcription factor binding to IGHM enhancer 3	tfe3	tfe3
Xl.6774.1.A1_at	7.59	above 4	7th	4th		TFIIS elongation factor	xTFIIS.oB	TCEA1
Xl.17394.1.S1_at	7.58	above 4	7th	4th		TRH4 protein	trh4	trh4
Xl.9549.1.S1_at	7.56	above 4	7th	4th		LIM domain only 2 (rhombotin-like 1)	lmo2	lmo2
Xl.4328.1.S1_at	7.54	above 4	7th	4th		upstream binding transcription factor, RNA polymerase I	ubtf	ubtf
Xl.646.1.S1_at	7.54	above 4	7th	4th		---	---	tcf7l2
Xl.21868.1.S1_at	7.53	above 4	7th	4th		E74-like factor 1 (ets domain transcription factor)	elf-1	elf1
Xl.16754.1.A1_x_at	7.53	above 4	7th	4th		Ets2 repressor factor	erf	erf
Xl.10209.1.S1_at	7.52	above 4	7th	4th		estrogen-related receptor alpha	esrra	esrra
Xl.3618.1.A1_at	7.49	above 4	7th	4th		CCAAT/enhancer binding protein (C/EBP), beta	cebpb	cebpb
Xl.5897.1.S1_at	7.49	above 4	7th	4th		Polycomb protein eed-A	eed-a	eed-a
Xl.4699.1.S1_at	7.44	above 4	7th	4th		transcription factor RAP30	gtf2f2	gtf2f2
Xl.25977.1.S1_x_at	7.44	above 4	7th	4th		hairy and enhancer of split 4	hes4-a	hes4
Xl.846.1.S1_at	7.44	above 4	7th	4th		peroxisome proliferator-activated receptor delta	ppard	ppard
Xl.1228.1.S2_at	7.44	above 4	7th	4th		SMAD family member 7	smad7	smad7
Xl.24088.1.A1_at	7.43	above 4	7th	4th		MYST histone acetyltransferase 2	myst2	kat7
Xl.23568.1.S1_at	7.41	above 4	7th	4th		bobby sox homolog	bbx	bbx
Xl.1265.1.S1_at	7.4	above 4	7th	4th		POU class 2 homeobox 1	pou2f1	pou2f1
Xl.5735.1.A1_at	7.37	above 4	7th	4th		arginine-glutamic acid dipeptide (RE) repeats	rere	rere
Xl.12075.1.S1_at	7.35	above 4	7th	4th		aryl hydrocarbon receptor nuclear translocator 1	arnt.1	arnt
Xl.4328.1.S1_x_at	7.34	above 4	7th	4th		upstream binding transcription factor, RNA polymerase I	ubtf	ubtf
Xl.23803.1.S1_at	7.31	above 4	7th	4th		TAF10 RNA polymerase II, TATA box binding protein (TBP)-associated factor, 30kDa	taf10	taf10
Xl.158.1.S1_at	7.3	above 4	7th	4th		retinoic acid receptor, alpha	rara	rara
Xl.25805.1.A1_at	7.26	above 4	7th	4th		Hypothetical protein MGC83056	MGC83056	mta2
Xl.3864.1.S1_a_at	7.26	above 4	7th	4th		transcription factor 3 (E2A immunoglobulin enhancer binding factors E12/E47)	tcf3	tcf3
Xl.1130.4.S1_s_at	7.25	above 4	7th	4th		Paired box protein	pax2-A	pax2
Xl.23976.1.A1_at	7.23	above 4	6th	4th		jun D proto-oncogene	jund	jund
Xl.12029.1.S1_at	7.23	above 4	6th	4th		---	---	TRIM25
Xl.22452.1.A1_at	7.21	above 4	6th	4th		---	---	adnp
Xl.9563.1.S1_at	7.19	above 4	6th	4th		pre-B-cell leukemia homeobox 1	pbx1	pbx1
Xl.180.1.S1_at	7.18	above 4	6th	4th		forkhead box C1 /// winged helix transcription factor XFD-11 /// XFD-11 protein	foxc1 /// foxc1-A /// xfd-11	foxc1
Xl.1495.1.S1_at	7.17	above 4	6th	4th		---	---	phtf2
Xl.1130.5.S1_a_at	7.16	above 4	6th	4th		paired box 2	pax2	pax2
Xl.25991.1.S1_at	7.16	above 4	6th	4th		---	---	lmo4.1
Xl.781.1.S1_at	7.13	above 4	6th	4th		orthodenticle homeobox 1	otx1	otx1
Xl.7441.1.A1_at	7.12	above 4	6th	4th		---	---	gtf2h5
Xl.1183.1.S1_at	7.1	above 4	6th	4th		YY1 transcription factor	yy1-a	yy1
Xl.19566.1.A1_at	7.05	above 4	6th	4th		inhibitor of kappa light polypeptide gene enhancer in B-cells, kinase complex-associated protein	ikbkap	ikbkap
Xl.958.1.S2_at	7.01	above 4	6th	4th		zinc finger E-box binding homeobox 2	zeb2	zeb2
Xl.25895.1.A1_at	6.99	above 4	6th	4th		hypothetical LOC494785	LOC494785	TSC22D3
Xl.22302.1.A1_at	6.98	above 4	6th	4th		---	---	tead4
Xl.4283.1.S1_at	6.98	above 4	6th	4th		hypothetical protein LOC100037055	LOC100037055	atf7ip
Xl.12464.1.S1_at	6.96	above 4	6th	4th		LIM homeobox transcription factor 1, beta, gene 1	lmx1b.1	lmx1b.1
Xl.10604.1.S1_at	6.94	above 4	6th	4th		general transcription factor IIB	gtf2b	gtf2b
Xl.1130.7.S1_s_at	6.94	above 4	6th	4th		paired box 2	pax2	pax2
Xl.16456.1.A1_at	6.94	above 4	6th	4th		hypothetical protein MGC68858	MGC68858	CBFA2T2
Xl.21458.2.S1_x_at	6.91	above 4	6th	4th		---	---	TCF4
Xl.25717.1.A1_at	6.91	above 4	6th	4th		---	---	mxd3
Xl.21458.1.S1_x_at	6.9	above 4	6th	4th		transcription factor 4	tcf4	tcf4
Xl.23961.1.A1_at	6.9	above 4	6th	4th		---	---	fbxo38
Xl.8928.1.A1_at	6.89	above 4	6th	4th		---	---	pax2
Xl.793.1.A1_at	6.85	above 4	6th	4th		GATA binding protein 3	gata3	gata3
Xl.5240.1.A1_at	6.82	above 4	6th	4th		CCAAT/enhancer binding protein (C/EBP), gamma	cebpg	cebpg
Xl.4179.1.A1_at	6.81	above 4	6th	4th		general transcription factor IIIC, polypeptide 5, 63kDa	gtf3c5	gtf3c5
Xl.18889.1.A1_x_at	6.8	above 4	6th	4th		bromodomain adjacent to zinc finger domain, 1B	baz1b	baz1b
Xl.25289.1.A1_at	6.8	above 4	6th	4th		heat shock transcription factor 2	hsf2	hsf2
Xl.9106.1.S1_at	6.8	above 4	6th	4th		megakaryoblastic leukemia (translocation) 1	mkl1	mkl1
Xl.1255.1.S1_at	6.79	above 4	6th	4th		nuclear receptor subfamily 4, group A, member 1	nr4a1	nr4a1
Xl.26120.2.A1_a_at	6.75	above 4	6th	4th		zinc finger and BTB domain containing 33	zbtb33	zbtb33
Xl.15880.2.S1_s_at	6.73	above 4	6th	4th		hairy/enhancer-of-split related with YRPW motif 1	hey1	hey1
Xl.17435.1.S1_at	6.7	above 4	6th	4th		nuclear receptor co-repressor 1	ncor1	ncor1
Xl.21425.1.A1_at	6.69	above 4	6th	4th		transcription factor IIA large subunit-1	tfiiaa/b-1	gtf2a1
Xl.18648.1.A1_at	6.68	above 4	6th	4th		---	---	fam48a
Xl.6752.1.S1_at	6.65	above 4	6th	4th		nuclear Y/CCAAT-box binding factor C subunit NF-YC	nfyc	nfyc
Xl.11683.1.A1_at	6.61	above 4	5th	4th		TAF9B RNA polymerase II, TATA box binding protein (TBP)-associated factor, 31kDa	taf9b	taf9b
Xl.4461.1.A2_at	6.61	above 4	5th	4th		LIM domain binding protein 1	xldb1	xldb1
Xl.6763.1.S1_at	6.6	above 4	5th	4th		---	---	hsf2.2
Xl.1047.1.S1_at	6.59	above 4	5th	4th		LIM homeobox 5	lhx5	lhx5
Xl.20070.1.S1_at	6.58	above 4	5th	4th		transcription factor E2a	tcfe2a	tcfe2a
Xl.15179.1.A1_at	6.55	above 4	5th	4th		Telomeric repeat binding factor 2	trf2	trf2
Xl.8036.1.S1_at	6.54	above 4	5th	4th		enhancer of yellow 2 homolog	eny2	eny2
Xl.6286.1.S1_at	6.53	above 4	5th	4th		SWI/SNF related, matrix associated, actin dependent regulator of chromatin, subfamily c, member 1	smarcc1	smarcc1
Xl.1130.10.S1_s_at	6.52	above 4	5th	4th		paired box 2	pax2	pax2
Xl.15540.2.A1_at	6.51	above 4	5th	4th		activating transcription factor 5, gene 2	atf5.2	atf5
Xl.2215.1.A1_at	6.48	above 4	5th	4th		---	---	tfb2m
Xl.3836.1.S1_at	6.47	above 4	5th	4th		TAF6 RNA polymerase II, TATA box binding protein (TBP)-associated factor, 80kDa	taf6	taf6
Xl.701.1.S1_at	6.44	above 4	5th	4th		POU class 4 homeobox 1	pou4f1.2	pou4f1.2
Xl.22023.1.A1_at	6.44	above 4	5th	4th		transcription factor Dp-1	tfdp1	tfdp1
Xl.8438.1.A1_at	6.42	above 4	5th	4th		general transcription factor IIE, polypeptide 2, beta 34kDa	gtf2e2	gtf2e2
Xl.12728.1.S1_at	6.41	above 4	5th	4th		activating transcription factor 1	MGC85066	atf1
Xl.4749.1.S1_at	6.4	above 4	5th	4th		general transcription factor IIH, polypeptide 1, 62kDa	gtf2h1	gtf2h1
Xl.1184.1.S1_at	6.39	above 4	5th	4th		XLFli protein	xlfli	xlfli
Xl.238.1.S1_at	6.39	above 4	5th	4th		transcription elongation factor A (SII), 1	tcea1	tcea1
Xl.4062.1.S1_at	6.38	above 4	5th	4th		general transcription factor IIE, polypeptide 1, alpha 56kDa	gtf2e1	gtf2e1
Xl.789.1.S1_at	6.37	above 4	5th	4th		GATA binding protein 1 (globin transcription factor 1)	gata1	gata1
Xl.826.2.S1_x_at	6.37	above 4	5th	4th		Transcriptional regulator Myc-A	myc-a	myc
Xl.3647.1.S1_a_at	6.35	above 4	5th	4th		interleukin enhancer binding factor 3, 90kDa	ilf3	ilf3
Xl.3005.2.S1_a_at	6.35	above 4	5th	4th		sal-like 1 a	sall1a	sall1
Xl.7293.1.S1_at	6.35	above 4	5th	4th		MGC81787 protein	MGC81787	nr2c1
Xl.4904.1.S1_at	6.34	above 4	5th	4th		hypothetical protein MGC131001	MGC131001	PKNOX1
Xl.25989.1.A1_at	6.33	above 4	5th	4th		CCAAT/enhancer binding protein (C/EBP), delta	cebpd	cebpd
Xl.970.1.S1_at	6.33	above 4	5th	4th		nuclear receptor subfamily 3, group C, member 2	nr3c2	nr3c2
Xl.2046.1.A1_at	6.33	above 4	5th	4th		zinc finger protein 395	znf395	znf395
Xl.10705.1.A1_at	6.28	above 4	5th	4th		CCAAT/enhancer binding protein (C/EBP), zeta	cebpz	cebpz
Xl.18889.1.A1_at	6.27	above 4	5th	4th		bromodomain adjacent to zinc finger domain, 1B	baz1b	baz1b
Xl.1130.8.S1_x_at	6.27	above 4	5th	4th		paired box 2	pax2	pax2
Xl.9778.1.S1_at	6.27	above 4	5th	4th		nuclear receptor subfamily 1, group D, member 1	nr1d1	nr1d1
Xl.582.1.S2_at	6.25	above 4	5th	4th		C-terminal binding protein 2	ctbp2	ctbp2
Xl.23253.1.S1_at	6.25	above 4	5th	4th		forkhead box K2	foxk2	foxk2
Xl.885.1.S1_at	6.24	above 4	5th	4th		SMAD family member 4	smad4	smad4
Xl.4665.1.A1_at	6.21	above 4	5th	3rd		BRF2, subunit of RNA polymerase III transcription initiation factor, BRF1-like	brf2	brf2
Xl.87.1.S1_at	6.18	above 4	5th	3rd		Smad1.1	madh1	smad1-b
Xl.262.1.S1_at	6.11	above 4	5th	3rd		Hypothetical protein MGC130625	MGC130625	dlx6
Xl.542.1.S1_at	6.11	above 4	5th	3rd		jun oncogene	jun	jun
Xl.6874.2.A1_at	6.11	above 4	5th	3rd		Hypothetical LOC496107	LOC496107	ppara
Xl.8264.1.S1_at	6.09	above 4	5th	3rd		TAF11 RNA polymerase II, TATA box binding protein (TBP)-associated factor, 28kDa	taf11	taf11
Xl.21932.1.S1_at	6.06	above 4	5th	3rd		ets variant 3-like	etv3l	etv3l
Xl.21875.1.S1_at	6.06	above 4	5th	3rd		interferon regulatory factor 3	irf3	irf3
Xl.21661.1.S1_at	6.06	above 4	5th	3rd		T-box 1	tbx1-a	tbx1
Xl.20070.1.S1_s_at	6.05	above 4	5th	3rd		transcription factor 3 (E2A immunoglobulin enhancer binding factors E12/E47) /// transcription factor E2a	tcf3 /// tcfe2a	tcf3
Xl.545.1.S1_at	6.05	above 4	5th	3rd		metastasis associated 1 family, member 2	mta2	mta2
Xl.12085.1.S1_at	6.03	above 4	5th	3rd		iroquois homeobox 5	irx5	irx5
Xl.1927.1.A1_at	6.03	above 4	5th	3rd		---	---	srf
Xl.721.1.S1_at	6.02	above 4	5th	3rd		distal-less homeobox 2	dlx2	dlx2
Xl.5698.1.A1_at	6.01	above 4	5th	3rd		mitochondrial ribosomal protein L28	mrpl28	mrpl28
Xl.4736.1.S1_at	6	above 4	5th	3rd		embryonic ectoderm development	eed	eed-b
Xl.4691.1.S1_at	5.99	above 4	5th	3rd		GATA zinc finger domain containing 1	gatad1	gatad1
Xl.3647.1.S1_s_at	5.97	above 4	5th	3rd		interleukin enhancer binding factor 3, 90kDa /// Interleukin enhancer-binding factor 3-B	ilf3 /// ilf3-b	ilf3
Xl.10415.1.A1_at	5.97	above 4	5th	3rd		hypothetical protein MGC80142	MGC80142	dlx2
Xl.11703.1.A1_at	5.96	above 4	5th	3rd		---	---	gatad2a
Xl.21446.1.S1_at	5.96	above 4	5th	3rd		SRY (sex determining region Y)-box 5	sox5	sox5
Xl.309.1.S1_at	5.94	above 4	5th	3rd		thyroid hormone receptor, alpha (erythroblastic leukemia viral (v-erb-a) oncogene homolog)	thra	thra
Xl.15362.1.A1_at	5.93	above 4	5th	3rd		LIM domain only 4, gene 2	lmo4.2-a	lmo4.2
Xl.25445.1.S1_at	5.92	above 4	5th	3rd		spermatid perinuclear RNA binding protein	strbp	strbp
Xl.228.1.S1_at	5.88	above 4	4th	3rd		TBP-like 1	tbpl1	tbpl1
Xl.22358.1.A1_at	5.86	above 4	4th	3rd		E74-like factor 2 (ets domain transcription factor)	elf2	elf2
Xl.1155.1.S1_x_at	5.83	above 4	4th	3rd		proto-oncogene c-myc II	myc	myc
Xl.13224.1.A1_at	5.83	above 4	4th	3rd		T-box 1	tbx1-b	tbx1
Xl.14182.1.A1_at	5.83	above 4	4th	3rd		---	---	gtf2h4
Xl.10614.1.A1_at	5.81	above 4	4th	3rd		---	---	hes6.1
Xl.523.1.S1_at	5.79	above 4	4th	3rd		forkhead box D3	foxd3-b	foxd3
Xl.32.1.S1_at	5.77	above 4	4th	3rd		LIM homeobox 3	lhx3	lhx3
Xl.474.1.S1_at	5.77	above 4	4th	3rd		Thrb protein /// thyroid hormone receptor beta-A /// thyroid hormone receptor beta B2	thrb /// thrb-a /// thrb-b	thrb
Xl.3659.1.S1_at	5.75	above 4	4th	3rd		DNA (cytosine-5-)-methyltransferase 1	dnmt1	dnmt1
Xl.12918.1.A1_at	5.75	above 4	4th	3rd		---	---	btf3l4
Xl.18518.1.A1_at	5.75	above 4	4th	3rd		---	---	mll4
Xl.15559.1.A1_at	5.67	above 4	4th	3rd		---	---	GCFC2
Xl.13812.1.S1_at	5.65	above 4	4th	3rd		TGFB-induced factor homeobox 1	tgif1	tgif1
Xl.975.1.S1_at	5.63	above 4	4th	3rd		T-box 3	tbx3	tbx3
Xl.15458.1.S1_at	5.62	above 4	4th	3rd		general transcription factor IIF, polypeptide 1, 74kDa	gtf2f1	gtf2f1
Xl.845.1.S1_at	5.61	above 4	4th	3rd		peroxisome proliferator activated receptor alpha	ppara	ppara
Xl.13441.1.A1_at	5.61	above 4	4th	3rd		hypothetical protein LOC100137620	LOC100137620	sp2
Xl.541.1.S1_s_at	5.61	above 4	4th	3rd		jun oncogene	jun	jun
Xl.686.1.S1_at	5.59	above 4	4th	3rd		SRY (sex determining region Y)-box 4	sox4	sox4
Xl.5187.1.S1_at	5.59	above 4	4th	3rd		MGC84060 protein	MGC84060	tceanc2
Xl.15175.1.A1_at	5.59	above 4	4th	3rd		hypothetical protein MGC130867	MGC130867	TAF5L
Xl.815.1.S1_at	5.57	above 4	4th	3rd		nuclear factor of kappa light polypeptide gene enhancer in B-cells 2 (p49/p100)	nfkb2	nfkb2
Xl.3544.1.S1_at	5.55	above 4	4th	3rd		TFIIS elongation factor	xTFIIS.oB	xTFIIS.oB
Xl.14176.1.A1_at	5.53	above 4	4th	3rd		nuclear transcription factor, X-box binding-like 1	nfxl1	nfxl1
Xl.14576.1.A1_at	5.52	above 4	4th	3rd		---	---	gtf3c4
Xl.10460.1.S1_at	5.51	above 4	4th	3rd		---	---	gpn3
Xl.46.1.S1_at	5.48	above 4	4th	3rd		transcription factor 7-like 1 (T-cell specific, HMG-box) /// transcription factor 7-like 1-C /// transcription factor 7-like 1-D	tcf7l1 /// tcf7l1-c /// tcf7l1-d	tcf7l1
Xl.25790.1.A1_at	5.46	above 4	4th	3rd		transcription factor IIA small subunit	tfiiag	gtf2a2
Xl.240.1.S1_at	5.43	above 4	4th	3rd		insulin-like growth factor 2 mRNA binding protein 3	igf2bp3-b	igf2bp3
Xl.24760.1.A1_at	5.42	above 4	4th	3rd		---	---	gtf2h3
Xl.4960.1.S1_at	5.4	above 4	4th	3rd		core-binding factor, runt domain, alpha subunit 2; translocated to, 2	cbfa2t2	cbfa2t2
Xl.15470.1.S1_at	5.37	above 4	4th	3rd		nuclear factor of activated T-cells, cytoplasmic, calcineurin-dependent 3	nfatc3	nfatc3
Xl.416.1.S1_at	5.28	above 4	4th	3rd		forkhead box G1	foxg1	foxg1
Xl.14646.1.A1_at	5.24	above 4	4th	3rd		vacuolar protein sorting-associated protein 72 homolog	vps72	vps72
Xl.1157.1.S1_at	5.23	above 4	4th	3rd		nuclear receptor subfamily 2, group F, member 5	nr2f5	nr2f5
Xl.1155.2.S1_x_at	5.21	above 4	4th	3rd		proto-oncogene c-myc II	myc	myc
Xl.538.1.S1_at	5.21	above 4	4th	3rd		transcription repression factor Tbx3	tbx3-A	tbx3
Xl.14604.1.A1_at	5.21	above 4	4th	3rd		---	---	sall2
Xl.15970.1.A1_at	5.17	above 4	4th	3rd		MGC80468 protein	MGC80468	EPAS1
Xl.14874.1.A1_at	5.1	above 4	4th	3rd		---	---
Xl.4921.1.A1_at	5.07	above 4	3rd	3rd		---	---	nfkb2
Xl.410.1.S1_at	5.06	above 4	3rd	3rd		lymphoid enhancer factor 1 /// lymphoid enhancer-binding factor 1 /// lymphoid enhancer factor XLEF-1B	lef-1 /// lef1 /// lef1	lef1
Xl.8264.2.A1_at	5.05	above 4	3rd	3rd		TAF11 RNA polymerase II, TATA box binding protein (TBP)-associated factor, 28kDa	taf11	taf11
Xl.16754.2.A1_at	5.02	above 4	3rd	3rd		Hypothetical protein MGC131044	MGC131044	erf
Xl.16861.1.S1_at	5.01	above 4	3rd	3rd		---	---	mll2
Xl.15880.2.S1_at	4.98	above 4	3rd	3rd		Hairy/enhancer-of-split related with YRPW motif 1	hey1	hey1
Xl.21443.2.S1_a_at	4.96	above 4			AAA	GA binding protein transcription factor, beta subunit 1	gabpb1	gabpb1
Xl.19991.1.S1_at	4.96	above 4	3rd	3rd		myocyte enhancer factor 2D	mef2d-a	mef2d
Xl.16094.1.A1_at	4.96	above 4	3rd	3rd		---	---	grhl2
Xl.21560.1.S1_at	4.9	above 4	3rd	3rd		SIX homeobox 2	six2	six2
Xl.11940.1.A1_at	4.9	above 4	3rd	3rd		vacuolar protein sorting 72 homolog	vps72	vps72
Xl.19357.1.A1_at	4.88	above 4	3rd	3rd		E74-like factor 2 (ets domain transcription factor)	elf2	elf2
Xl.1274.1.S1_at	4.86	above 4	3rd	3rd		POU 1 transcription factor	pou3f1-a	pou3f1
Xl.2098.1.A1_at	4.86	above 4	3rd	3rd		hypothetical LOC503673	LOC503673	ARNTL
Xl.3962.1.A1_at	4.85	above 4	3rd	3rd		transcription factor 7 (T-cell specific, HMG-box)	tcf7	tcf7
Xl.607.2.S1_a_at	4.84	above 4	3rd	2nd		Meis homeobox 1	meis1	meis1
Xl.22292.1.S1_at	4.84	above 4	3rd	2nd		hypothetical protein LOC100158394	LOC100158394	GATAD2A
Xl.916.1.S1_at	4.83	above 4	3rd	2nd		signal transducer and activator of transcription 3 (acute-phase response factor), gene 2	stat3.2	stat3.2
Xl.10489.1.A1_at	4.79	above 4	3rd	2nd		---	---	hlx
Xl.9022.1.A1_at	4.77	above 4	3rd	2nd		teashirt zinc finger homeobox 3	tshz3	tshz3
Xl.4328.1.S2_at	4.7	above 4	3rd	2nd		upstream binding transcription factor, RNA polymerase I	ubtf	ubtf
Xl.419.1.S1_at	4.69	above 4	3rd	2nd		nuclear transcription factor Y, beta	nfyb	nfyb
Xl.7451.1.S1_at	4.65	above 4	3rd	2nd		GTF2I repeat domain containing 1	gtf2ird1	gtf2ird1
Xl.11208.1.S1_at	4.62	above 4	3rd	2nd		Interferon regulatory factor 2	irf2	irf2
Xl.1139.1.S1_at	4.6	above 4	3rd	2nd		AT hook containing transcription factor 1	ahctf1	ahctf1
Xl.19790.1.S1_at	4.59	above 4	3rd	2nd		MGC82544 protein	MGC82544	IRF1
Xl.8118.1.A1_at	4.59	above 4	3rd	2nd		vascular endothelial zinc finger 1 b	vezf1b	vezf1
Xl.741.1.S1_at	4.58	above 4	3rd	2nd		Smad8C protein	smad8c	smad8c
Xl.382.1.S1_at	4.57	above 4	3rd	2nd		minichromosome maintenance complex component 2	mcm2	mcm2
Xl.6611.1.S1_at	4.56	above 4			AAA	transcription factor XLMO1	xlmo1	lmo1
Xl.508.1.S1_at	4.48	above 4	3rd	2nd		forkhead box protein C2-B	foxc2b	foxc2
Xl.14524.1.S1_at	4.47	above 4	3rd	2nd		BHLH-WRPW transcription factor ESR-5	LOC398356	esr-5
Xl.3526.1.S1_at	4.46	above 4	3rd	2nd		Hypothetical LOC495689	LOC495689	crebbp-b
Xl.123.1.S1_a_at	4.43	above 4	3rd	2nd		myocyte enhancer factor 2A	mef2a	mef2a
Xl.18932.1.S1_at	4.43	above 4	3rd	2nd		activating transcription factor 1	MGC85066	ATF1
Xl.10518.1.A1_at	4.42	above 4	3rd	2nd		---	---	nfkb1
Xl.19985.1.S1_s_at	4.37	above 4	3rd	2nd		ets variant 1 /// Ets transcription factor	etv1 /// xer81	etv1
Xl.2206.1.S1_x_at	4.36	above 4	3rd	2nd		Kruppel-like factor 17	klf17	klf17
Xl.439.1.S1_at	4.34	above 4			AAA	methyl CpG binding protein 2 (Rett syndrome)	mecp2	mecp2
Xl.22023.2.S1_a_at	4.31	above 4	3rd	2nd		transcription factor Dp-1 /// transcription factor Dp-1 b	tfdp1 /// tfdp1b	tfdp1
Xl.4868.1.A1_at	4.3	above 4	3rd	2nd		transcription factor CP2	tfcp2	tfcp2
Xl.3261.1.A1_at	4.29	above 4	3rd	2nd		---	---	mecp2
Xl.17490.1.A1_at	4.28	above 4	3rd	2nd		---	---	tceanc
Xl.826.3.S1_x_at	4.27	above 4			AAA	Transcriptional regulator Myc-A	myc-a	myc
Xl.17331.1.A1_at	4.27	above 4	3rd	2nd		peroxisome proliferator-activated receptor alpha	ppara	ppara
Xl.252.1.S1_s_at	4.26	above 4	3rd	2nd		v-ets erythroblastosis virus E26 oncogene homolog /// erg gene (erg_E)	erg /// erg-B	erg
Xl.3789.1.S1_at	4.23	above 4	3rd	2nd		CCAAT/enhancer binding protein (C/EBP), alpha	cebpa	cebpa
Xl.4857.1.S1_at	4.23	above 4	3rd	2nd		nuclear receptor coactivator 2	ncoa2	ncoa2
Xl.757.1.S1_at	4.19	above 4	3rd	2nd		MyoD family inhibitor domain containing	mdfic	mdfic
Xl.12561.1.S1_at	4.18	above 4	3rd	2nd		XMeis1-3 protein	LOC398167	meis2
Xl.11953.1.S1_at	4.18	above 4	3rd	2nd		SMAD family member 3	smad3	smad3
Xl.253.1.S1_at	4.17	above 4	3rd	2nd		erg gene (erg_E)	erg-B	erg
Xl.22023.2.S1_x_at	4.17	above 4	3rd	2nd		transcription factor Dp-1 b	tfdp1b	tfdp1
Xl.17394.1.S2_at	4.16	above 4	3rd	2nd		TRH4 protein	trh4	trh4
Xl.16457.1.A1_at	4.14	above 4	3rd	2nd		jun B proto-oncogene	junb	junb
Xl.16890.1.S1_at	4.11	above 4	3rd	2nd		---	---	ppara
Xl.4609.1.A1_at	4.09	above 4	3rd	2nd		GA binding protein transcription factor, alpha subunit 60kDa	gabpa-A	gabpa
Xl.418.1.S1_at	4.08	above 4	3rd	2nd		nuclear transcription factor Y, alpha	nfya	nfya
Xl.3864.2.S1_at	4.04	above 4	3rd	2nd		transcription factor 3 (E2A immunoglobulin enhancer binding factors E12/E47)	tcf3	tcf3
Xl.21443.1.S1_at	3.98	below 4	2nd	2nd		GA binding protein transcription factor, beta subunit 1	gabpb1	gabpb1
Xl.5946.1.S1_at	3.97	below 4	2nd	2nd		AT rich interactive domain 3A (BRIGHT-like)	arid3a	arid3a
Xl.15117.1.S1_at	3.96	below 4	2nd	2nd		ubiquitin-like with PHD and ring finger domains 1	uhrf1	uhrf1
Xl.1033.1.S1_at	3.91	below 4	2nd	2nd		prospero homeobox 1	prox1	prox1
Xl.4868.2.S1_a_at	3.87	below 4	2nd	2nd		transcription factor CP2	tfcp2	tfcp2
Xl.3505.1.A1_at	3.83	below 4	2nd	2nd		---	---	TEFM
Xl.16286.1.A1_at	3.81	below 4	2nd	2nd		---	---
Xl.3647.3.S1_a_at	3.79	below 4	2nd	2nd		interleukin enhancer binding factor 3, 90kDa	ilf3	ilf3
Xl.19436.1.S1_at	3.79	below 4	2nd	2nd		developmental orphan receptor 2	nr2c1-a	nr2c1
Xl.15393.1.A1_at	3.77	below 4	2nd	2nd		c-ets-1b proto-oncogene	c-ets-1b	ets1
Xl.2206.1.S1_at	3.72	below 4	2nd	2nd		Kruppel-like factor 17	klf17	klf17
Xl.878.1.S1_at	3.7	below 4	2nd	2nd		retinoid X receptor, gamma	rxrg	rxrg
Xl.16180.1.A1_at	3.69	below 4	2nd	2nd		NovelT	LOC100036777	tbx6r
Xl.6667.1.S1_at	3.68	below 4	2nd	2nd		TATA box binding protein	tbp	tbp-b
Xl.434.1.S1_at	3.66	below 4	2nd	2nd		v-myc myelocytomatosis viral related oncogene, neuroblastoma derived	mycn	mycn
Xl.209.1.S1_at	3.64	below 4	2nd	2nd		---	---	hes6.1
Xl.19014.1.S1_at	3.63	below 4	2nd	2nd		transcription factor	tfiidtau	tbp
Xl.16750.1.S1_at	3.63	below 4			AAA	elongation protein 3 homolog	elp3	elp3
Xl.19951.1.S1_at	3.63	below 4			AAA	Myb-related transcription factor, partner of profilin	mypop	mypop
Xl.179.1.S2_at	3.56	below 4	2nd	2nd		v-myc myelocytomatosis viral oncogene homolog 1, lung carcinoma derived	mycl1-b	mycl1
Xl.18651.1.S1_at	3.52	below 4	2nd	2nd		nuclear receptor subfamily 1, group H, member 4	nr1h4	nr1h4
Xl.13493.1.A1_at	3.52	below 4	2nd	2nd		Hypothetical protein MGC81309	MGC81309	rfx5
Xl.15029.1.A1_at	3.52	below 4	2nd	2nd		---	---	MTERF
Xl.525.1.S1_at	3.49	below 4	2nd	2nd		forkhead box D3	foxd3-a	foxd3
Xl.3004.1.A1_at	3.4	below 4	2nd	1st		orthodenticle homeobox 2	otx2-b	otx2
Xl.582.1.S1_at	3.39	below 4	2nd	1st		C-terminal binding protein 2	ctbp2	ctbp2
Xl.452.1.S1_at	3.36	below 4			AAA	Meis homeobox 3	meis3-a	meis3
Xl.226.1.S1_at	3.36	below 4			AAA	NK3 homeobox 2	nkx3-2	nkx3-2
Xl.9943.1.A1_at	3.34	below 4	2nd	1st		---	---	vsx2
Xl.791.1.S1_at	3.3	below 4			AAA	GATA binding factor-1b	gata1-b	gata1
Xl.12087.1.S1_at	3.29	below 4			AAA	STAT5	stat5a	stat5a
Xl.24786.1.S1_at	3.27	below 4	2nd	1st		---	---	e2f4
Xl.22302.2.A1_at	3.24	below 4	2nd	1st		MGC81567 protein	MGC81567	tead4
Xl.21558.1.A1_at	3.22	below 4			AAA	LIM homeodomain transcription factor, N terminal-like	lhx2-A	lhx2
Xl.35.1.S1_at	3.2	below 4	2nd	1st		notochord homeobox	not	not
Xl.7093.1.S1_at	3.18	below 4	2nd	1st		apoptosis antagonizing transcription factor	aatf	aatf
Xl.66.1.S2_at	3.16	below 4			AAA	forkhead box D1	foxd1	foxd1
Xl.12086.1.S1_at	3.15	below 4	2nd	1st		iroquois homeobox 4	irx4	irx4
Xl.4326.1.A1_at	3.14	below 4	2nd	1st		ADNP homeobox 2	adnp2	adnp2
Xl.16449.1.S1_at	3.12	below 4			AAA	msh homeobox 1b	msx1b	msx1
Xl.11987.1.S1_at	3.12	below 4			AAA	transcription factor 7-like 2 (T-cell specific, HMG-box)	tcf7l2	tcf7l2
Xl.6160.1.S1_at	3.12	below 4	2nd	1st		similar to nuclear receptor subfamily 1, group I, member 2	MGC52585	NR1I2
Xl.16195.1.A1_at	3.12	below 4	2nd	1st		transcription termination factor, RNA polymerase II	ttf2	ttf2
Xl.23750.1.S1_at	3.1	below 4	2nd	1st		---	---	uhrf1
Xl.1148.1.S1_at	3.06	below 4	2nd	1st		c-ets-1a proto-oncogene	ets1-a	ets1
Xl.8165.1.S1_at	3.04	below 4	2nd	1st		transcription factor 12 (HTF4, helix-loop-helix transcription factors 4)	tcf12	tcf12
Xl.7697.1.S1_at	3.02	below 4			AAA	T-box gene Tbx6	tbx6	tbx6
Xl.21429.1.S1_at	3.01	below 4	2nd	1st		---	---	zfpm1
Xl.16518.1.S1_at	2.98	below 4	2nd	1st		thyrotrophic embryonic factor	tef	dbp
Xl.12429.1.S1_at	2.97	below 4	2nd	1st		nuclear receptor subfamily 2, group F, member 6	nr2f6	nr2f6
Xl.21534.1.S1_at	2.97	below 4	2nd	1st		developmental orphan receptor 2	nr2c1-a	nr2c1
Xl.19978.1.S1_at	2.95	below 4	2nd	1st		signal transducer and activator of transcription 1, 91kDa	stat1	stat1
Xl.237.1.S1_at	2.94	below 4			AAA	early B-cell factor 2	ebf2-B	ebf2
Xl.1933.1.A1_at	2.93	below 4	2nd	1st		T-cell acute lymphocytic leukemia 1	tal1	tal1
Xl.21458.1.A1_at	2.93	below 4	2nd	1st		transcription factor 4	tcf4	tcf4
Xl.1149.1.S1_at	2.93	below 4	2nd	1st		v-ets erythroblastosis virus E26 oncogene homolog 2	ets2-b	ets2
Xl.426.2.S1_a_at	2.92	below 4	2nd	1st		androgen receptor (dihydrotestosterone receptor; testicular feminization; spinal and bulbar muscular atrophy; Kennedy disease)	ar	ar
Xl.860.1.S1_at	2.9	below 4	2nd	1st		general transcription factor 3A	gtf3a	gtf3a
Xl.21623.1.S1_at	2.87	below 4			AAA	---	---	rara
Xl.16321.1.A1_at	2.84	below 4	2nd	1st		enhancer of split related protein 3/7b	esr3/7b	Hes5
Xl.51.1.S1_at	2.8	below 4	2nd	1st		zinc finger protein, X-linked	zfx	zfx
Xl.801.1.S1_at	2.76	below 4	2nd	1st		goosecoid protein	goosecoid	gsc
Xl.1273.1.S1_at	2.72	below 4	2nd	1st		xIRF-6 protein	xIRF-6	irf6.2
Xl.2907.1.S1_at	2.71	below 4			AAA	recombination signal binding protein for immunoglobulin kappa J region	rbpj	rbpj
Xl.9152.1.A1_at	2.7	below 4	1st	1st		---	---	esr-5
Xl.4868.2.S1_at	2.7	below 4	1st	1st		Transcription factor LSF	lsf	lsf
Xl.826.1.S1_x_at	2.69	below 4	1st	1st		Transcriptional regulator Myc-A	myc-a	myc
Xl.16758.1.A1_at	2.69	below 4	1st	1st		telomeric repeat binding factor (NIMA-interacting) 1	terf1	terf1
Xl.801.1.S1_s_at	2.67	below 4	1st	1st		goosecoid protein /// goosecoid homeobox	goosecoid /// gsc	gsc
Xl.13621.1.A1_at	2.67	below 4			AAA	---	---	hoxb8
Xl.213.1.S1_at	2.66	below 4	1st	1st		v-rel reticuloendotheliosis viral oncogene homolog B	relb	relb
Xl.12088.1.S1_at	2.62	below 4			AAA	gastrulation brain homeobox 2, gene 1	gbx2.1	gbx2
Xl.24839.1.S1_at	2.58	below 4	1st	1st		v-maf musculoaponeurotic fibrosarcoma oncogene homolog B	mafb	mafb
Xl.21459.1.S1_at	2.58	below 4	1st	1st		---	---
Xl.25785.1.A1_at	2.57	below 4	1st	1st		interferon regulatory factor 6	irf6	irf6
Xl.21817.1.S1_at	2.53	below 4	1st	1st		hairy and enhancer of split 1	hes1	hes1
Xl.123.2.S1_at	2.48	below 4	1st	1st		myocyte enhancer factor 2A	mef2a	mef2a
Xl.1592.1.A1_at	2.46	below 4			AAA	Homeobox protein Xgbx-2	LOC397824	gbx2.2
Xl.21549.1.S1_at	2.44	below 4	1st	1st		POU class 4 homeobox 1	pou4f1	pou4f1
Xl.607.1.S1_a_at	2.43	below 4			AAA	Meis homeobox 1	meis1	meis1
Xl.4131.1.A1_at	2.43	below 4	1st	1st		MGC86493 protein	MGC86493
Xl.349.1.S1_at	2.41	below 4	1st	1st		fos-related antigen-2	gene 7	fosl2
Xl.14733.1.A1_at	2.41	below 4	1st	1st		insulinoma-associated 1	insm1	insm1
Xl.12098.1.S1_at	2.4	below 4			AAA	homeobox A2	hoxa2	hoxa2
Xl.183.1.S1_at	2.39	below 4			AAA	GATA binding protein 6	gata6-b	gata6
Xl.2143.1.S1_at	2.38	below 4			AAA	transcription factor AP-2 alpha	tfap2a-a	tfap2a
Xl.23646.1.A1_at	2.37	below 4			AAA	homeobox D8	hoxd8	hoxd8
Xl.21645.1.S1_at	2.37	below 4			AAA	POU class 2 homeobox 3	pou2f3	pou2f3
Xl.17180.1.S1_at	2.37	below 4	1st	1st		---	---	adnp2
Xl.21551.1.A1_at	2.35	below 4			AAA	BarH-like homeobox 1	barhl1	barhl1
Xl.647.3.S1_x_at	2.34	below 4			AAA	paired box 6	pax6	pax6
Xl.12327.1.S1_at	2.34	below 4			AAA	endothelial PAS domain protein 1	epas1	epas1
Xl.11940.2.S1_at	2.34	below 4	1st	1st		vacuolar protein sorting 72 homolog	vps72	vps72
Xl.21282.1.S1_at	2.33	below 4			AAA	homeobox containing 1	hmbox1	hmbox1
Xl.11978.1.S1_a_at	2.33	below 4	1st	1st		trichorhinophalangeal syndrome I	trps1	trps1
Xl.17373.1.S1_at	2.33	below 4	1st	1st		bromodomain adjacent to zinc finger domain, 1A	baz1a	baz1a
Xl.12568.1.A1_at	2.33	below 4	1st	1st		---	---	phf6
Xl.159.1.S1_at	2.32	below 4			AAA	retinoid X receptor beta	rxrb-a	rxrb-a
Xl.12437.1.A1_at	2.32	below 4			AAA	---	---	atf7ip
Xl.21458.1.S1_at	2.31	below 4	1st	1st		transcription factor 4	tcf4	tcf4
Xl.4225.1.S1_at	2.31	below 4	1st	1st		SMAD family member 1	smad1	smad1-a
Xl.8933.1.A1_at	2.31	below 4			AAA	---	---	sp7
Xl.3647.3.A1_at	2.3	below 4			AAA	interleukin enhancer binding factor 3, 90kDa	ilf3	ilf3
Xl.286.1.S1_at	2.3	below 4			AAA	homeo box HB9	hlxb9-A	hlxb9-A
Xl.15142.1.S1_at	2.3	below 4			AAA	---	---	hes7.2
Xl.595.1.S1_at	2.29	below 4			AAA	GATA zinc finger domain containing 2A	gatad2a	gatad2a
Xl.89.1.S1_at	2.29	below 4			AAA	myelin transcription factor 1	myt1	myt1
Xl.16158.1.S1_at	2.29	below 4			AAA	---	---	BACH1
Xl.21863.1.S1_at	2.28	below 4	1st	1st		homeobox D13	hoxd13	hoxd13
Xl.21560.1.A1_at	2.28	below 4	1st	1st		SIX homeobox 2	six2	six2
Xl.21925.1.S1_at	2.28	below 4			AAA	sine oculis homeobox homolog 6 (Drosophila)	six6-A	six3
Xl.26194.1.A1_at	2.28	below 4			AAA	Enhancer of yellow 1	e(y)1	taf9b
Xl.838.1.S1_at	2.27	below 4	1st	1st		distal-less homeo box 3, putative transcription factor DLL2	dlx3-a	dlx3
Xl.21445.1.S1_at	2.27	below 4			AAA	GA binding protein transcription factor, alpha subunit 60kDa	gabpa-A	gabpa
Xl.21559.1.A1_at	2.27	below 4			AAA	LIM homeobox 9	lhx9-A	lhx9
Xl.15466.1.A1_at	2.27	below 4			AAA	sal-like 2	sall2	sall2
Xl.22874.1.A1_at	2.27	below 4			AAA	upstream binding protein 1 (LBP-1a)	ubp1	ubp1
Xl.5276.1.A1_at	2.27	below 4	1st	1st		---	---	adnp
Xl.9284.1.A1_at	2.27	below 4			AAA	---	---	sp8
Xl.7324.1.S1_at	2.26	below 4			AAA	MGC81646 protein	MGC81646	tgif2
Xl.21912.1.S1_at	2.26	below 4			AAA	PR domain containing 4	prdm4	prdm4
Xl.21634.1.S1_at	2.25	below 4	1st	1st		msh homeobox 2	msx2	msx2
Xl.24305.2.A1_at	2.25	below 4	1st	1st		Fork head protein	XFD2'	foxi4.2
Xl.481.1.S1_s_at	2.25	below 4	1st	1st		GLI family zinc finger 2 /// neural specific DNA binding protein	gli2 /// gli4	gli2
Xl.3497.1.A1_at	2.25	below 4			AAA	---	---	adnp
Xl.4957.1.S1_at	2.24	below 4			AAA	POU class 5 homeobox 1, gene 1	pou5f1.1	oct25
Xl.769.1.S1_at	2.24	below 4			AAA	v-ets erythroblastosis virus E26 oncogene homolog 2	ets2-a	ets2-a
Xl.44.1.S1_at	2.24	below 4			AAA	SRY (sex determining region Y)-box 17 beta, gene 1	sox17b.1-a	sox17b.1
Xl.298.1.S1_at	2.23	below 4			AAA	homeobox protein BIX1	bix1	BIX1
Xl.797.1.S1_at	2.23	below 4	1st	1st		goosecoid homeobox	gsc	gsc
Xl.1502.1.S1_at	2.23	below 4			AAA	mesenchyme homeobox 2	meox2	meox2
Xl.697.1.S1_at	2.23	below 4			AAA	nuclear receptor subfamily 1, group I, member 2	nr1i2	nr1i2
Xl.16158.2.A1_at	2.23	below 4	1st	1st		---	---	BACH1
Xl.9564.1.A1_at	2.23	below 4			AAA	---	---	tbx6
Xl.652.1.S2_at	2.22	below 4			AAA	Spi-B transcription factor (Spi-1/PU.1 related)	spib	spib
Xl.15193.1.A1_at	2.22	below 4	1st	1st		---	---	olig4
Xl.19075.1.A1_at	2.21	below 4			AAA	hairy and enhancer of split 2	hes2	hes2
Xl.381.1.S1_at	2.2	below 4			AAA	forkhead box H1	foxh1	foxh1
Xl.24561.1.A1_at	2.2	below 4			AAA	Hypothetical protein MGC80223	MGC80223	cebpa
Xl.19667.1.A1_at	2.2	below 4			AAA	---	---	ybx1
Xl.1241.1.S1_at	2.19	below 4	1st	1st		SRY (sex determining region Y)-box 7	sox7	sox7
Xl.278.1.S1_at	2.19	below 4	1st	1st		T-cell acute lymphocytic leukemia 1	tal1	tal1
Xl.408.1.S1_at	2.19	below 4			AAA	transcription elongation factor A (SII), 3 /// transcription elongation factor S-II	tcea3 /// tfiis	tcea3
Xl.1201.1.S1_at	2.19	below 4	1st	1st		nuclear receptor subfamily 3, group C, member 1 (glucocorticoid receptor)	nr3c1	nr3c1
Xl.25977.2.S1_x_at	2.19	below 4			AAA	Basic-helix-loop-helix transcription factor hairy2	hairy2	hes4
Xl.12402.1.A1_at	2.19	below 4			AAA	---	---	vsx1
Xl.678.1.S1_at	2.18	below 4			AAA	BarH-like homeobox 2	barhl2	barhl2
Xl.751.1.S1_s_at	2.18	below 4	1st	1st		homeobox A2 /// transcription factor Hoxa2	hoxa2 /// hoxa2	hoxa2
Xl.359.1.S1_at	2.18	below 4			AAA	thyroid hormone induced bZip protein	thibz	thibz
Xl.1067.1.S1_at	2.18	below 4			AAA	nuclear receptor subfamily 2, group E, member 1	nr2e1	nr2e1
Xl.4093.1.A1_at	2.18	below 4	1st	1st		---	---	gtf3c2
Xl.24102.1.A1_at	2.18	below 4			AAA	---	---	trim66
Xl.5369.1.S1_at	2.17	below 4			AAA	forkhead box I4, gene 2	foxi4.2	foxi4.2
Xl.1177.1.S1_at	2.17	below 4			AAA	HNF1 homeobox A	hnf1a	hnf1a
Xl.186.1.S2_at	2.17	below 4			AAA	retina and anterior neural fold homeobox	rax-a	rax
Xl.240.1.S2_at	2.17	below 4			AAA	insulin-like growth factor 2 mRNA binding protein 3	igf2bp3-b	igf2bp3
Xl.16818.1.A1_at	2.17	below 4			AAA	---	---	rfx3
Xl.21555.1.A1_at	2.17	below 4			AAA	LIM homeodomain transcription factor, C terminal-like	lhx7-B	lhx7
Xl.21610.1.S1_at	2.17	below 4			AAA	SRY (sex determining region Y)-box 12	sox12	sox12
Xl.66.1.S1_at	2.16	below 4			AAA	forkhead box D1	foxd1	foxd1
Xl.9439.1.S1_at	2.16	below 4			AAA	homeobox A3	hoxa3	hoxa3
Xl.14155.1.S1_at	2.16	below 4	1st	1st		homeobox D10	hoxd10	hoxd10
Xl.21542.1.S1_x_at	2.16	below 4	1st	1st		transcription factor Tbx5	tbx5-A	tbx5
Xl.3520.1.S1_at	2.16	below 4			AAA	vegt protein	vegt	vegt
Xl.18607.1.A1_at	2.16	below 4			AAA	TATA box binding protein like 2	tbpl2	tbpl2
Xl.4286.1.A1_at	2.16	below 4			AAA	Kruppel-like factor 5	klf5	klf5
Xl.481.1.S1_at	2.16	below 4			AAA	GLI family zinc finger 2	gli2	gli2
Xl.14513.1.A1_at	2.15	below 4	1st	1st		distal-less homeobox 3	dlx3	dlx3
Xl.19985.1.S1_at	2.15	below 4			AAA	ets variant 1	etv1	etv1
Xl.888.1.S1_at	2.15	below 4			AAA	forkhead box A1	foxa1-b	foxa1
Xl.12079.1.S1_at	2.15	below 4			AAA	forkhead box D2	foxd2	foxd2
Xl.21557.1.A1_at	2.15	below 4			AAA	LIM homeodomain transcription factor, C terminal-like	lhx2-B	lhx2
Xl.562.1.S1_at	2.15	below 4			AAA	RE1-silencing transcription factor	rest	rest
Xl.2874.1.S1_at	2.15	below 4			AAA	runt-related transcription factor 1	runx1	runx1
Xl.23533.1.S1_at	2.15	below 4			AAA	UNC homeobox	uncx	uncx
Xl.4363.1.A1_at	2.15	below 4	1st	1st		---	---	kdm3b
Xl.593.1.S1_at	2.14	below 4			AAA	forkhead box E3	foxe3	foxe3
Xl.266.2.S1_at	2.14	below 4			AAA	homeobox A11	hoxa11	hoxa11
Xl.15789.1.A1_at	2.14	below 4			AAA	homeobox B4	hoxb4	hoxb4
Xl.1210.2.S1_at	2.14	below 4			AAA	Hoxb7 protein	hoxb7-b	hoxb7
Xl.21555.1.S1_at	2.14	below 4			AAA	LIM homeobox 8	lhx8	lhx8
Xl.8190.1.S1_at	2.14	below 4			AAA	mix1 homeobox	mix1-b	mix1
Xl.291.1.S1_at	2.14	below 4			AAA	mix-like endodermal regulator	mixer	mixer
Xl.25851.1.S1_at	2.14	below 4			AAA	NK1 homeobox 2	nkx1-2	nkx1-2
Xl.628.1.S1_at	2.14	below 4			AAA	peroxisome proliferator-activated receptor gamma	pparg	pparg
Xl.529.1.S1_at	2.14	below 4			AAA	T-box 5	tbx5	tbx5
Xl.21542.1.A1_at	2.14	below 4			AAA	transcription factor Tbx5	tbx5-A	tbx5
Xl.399.1.S1_at	2.14	below 4			AAA	homeobox protein BIX4	bix4	bix4
Xl.4094.1.S1_at	2.14	below 4	1st	1st		MGC81734 protein	MGC81734	TGIF2
Xl.647.7.S1_at	2.14	below 4	1st	1st		Similar to paired box gene 6	MGC52531	pax6-a
Xl.639.1.S1_at	2.13	below 4			AAA	developing brain homeobox 1	dbx1	dbx1
Xl.1098.1.S1_at	2.13	below 4			AAA	heart and neural crest derivatives expressed 1	hand1	hand1
Xl.266.1.S1_at	2.13	below 4			AAA	Homeobox protein Hox A11	hoxa11	hoxa11
Xl.1051.1.S1_at	2.13	below 4			AAA	heat shock factor	hsf1	hsf1
Xl.3076.1.A1_at	2.13	below 4			AAA	interferon regulatory factor 9	irf9	irf9
Xl.1226.1.S1_at	2.13	below 4			AAA	LIM homeobox 1	lhx1	lhx1
Xl.768.1.S1_at	2.13	below 4			AAA	neurogenic differentiation 6	neurod6	neurod6
Xl.1093.1.S1_at	2.13	below 4			AAA	NK2 transcription factor related, locus 5	nkx2-5	nkx2-5
Xl.148.1.S1_at	2.13	below 4	1st	1st		v-rel reticuloendotheliosis viral oncogene homolog	rel	rel
Xl.21543.1.S1_at	2.13	below 4	1st	1st		T-box 4	tbx4	tbx4
Xl.699.1.S1_s_at	2.13	below 4	1st	1st		VENT-2 transcription factor /// homeobox protein	LOC397948 /// xom-A	ventx2.1
Xl.142.1.S1_at	2.13	below 4	1st	1st		c-ets-1b proto-oncogene	c-ets-1b	ets1
Xl.207.1.S1_at	2.13	below 4			AAA	homeobox protein pXhoxc8	xhoxc8	xhoxc8
Xl.396.1.S1_at	2.13	below 4	1st	1st		retinoid X receptor, beta	rxrb	rxrb-b
Xl.916.2.S1_at	2.13	below 4			AAA	signal transducer and activator of transcription 3 (acute-phase response factor), gene 1	stat3.1	stat3.1
Xl.2881.1.S1_at	2.13	below 4			AAA	v-myc myelocytomatosis viral oncogene homolog 1, lung carcinoma derived	mycl1-a	mycl1
Xl.729.1.S1_at	2.13	below 4			AAA	single-minded homolog 2	sim2	sim2
Xl.21525.1.S1_at	2.13	below 4	1st	1st		SWI/SNF related, matrix associated, actin dependent regulator of chromatin, subfamily c, member 2	smarcc2	smarcc2
Xl.21014.1.S1_at	2.13	below 4	1st	1st		MKL/myocardin-like 2	mkl2	mkl2
Xl.18843.1.A1_at	2.13	below 4	1st	1st		---	---
Xl.2755.1.S1_at	2.13	below 4			AAA	Sp1-like zinc-finger protein XSPR-2	LOC398277	sp5l
Xl.172.1.S1_s_at	2.13	below 4			AAA	Wilms tumor 1 /// Wilm's tumor suppressor gene	wt1 /// wt1-B	wt1
Xl.12709.1.A1_at	2.13	below 4			AAA	---	---	hoxa11
Xl.14312.1.S1_at	2.13	below 4			AAA	myc-associated zinc finger protein (purine-binding transcription factor)	maz	maz
Xl.807.1.S1_at	2.13	below 4			AAA	v-myb myeloblastosis viral oncogene homolog-like 1	mybl1	mybl1
Xl.869.1.S2_at	2.12	below 4			AAA	POU class 5 homeobox 1, gene 3	pou5f1.3	oct60
Xl.881.1.S1_at	2.12	below 4			AAA	ALX homeobox 1	alx1	alx1
Xl.426.2.A1_at	2.12	below 4			AAA	Androgen receptor alpha isoform	AR	ar
Xl.21010.1.S1_at	2.12	below 4	1st	1st		aristaless related homeobox	arx-A	arx
Xl.947.1.S1_at	2.12	below 4			AAA	activating transcription factor 2	atf2	atf2
Xl.405.1.S1_at	2.12	below 4			AAA	bagpipe homeobox	bapx	bapx
Xl.21551.1.S1_at	2.12	below 4			AAA	BarH-like homeobox 1	barhl1	barhl1
Xl.4910.1.S1_at	2.12	below 4			AAA	cell division cycle associated 7-like	cdca7l	cdca7l
Xl.1358.1.S1_at	2.12	below 4			AAA	caudal type homeobox 1	cdx1	cdx1
Xl.23739.1.A1_at	2.12	below 4			AAA	caudal type homeobox 1	cdx1	cdx1
Xl.10269.1.S1_at	2.12	below 4			AAA	caudal type homeobox 4	cdx4	cdx4
Xl.566.1.S1_at	2.12	below 4			AAA	clock homolog	clock	clock
Xl.566.2.S1_at	2.12	below 4			AAA	clock homolog	clock	clock
Xl.453.1.S1_at	2.12	below 4			AAA	leucine zipper gene 8	lzip-a	creb3
Xl.3452.1.A1_at	2.12	below 4			AAA	orthodenticle homolog 5	otx5-A	crx
Xl.511.1.S1_at	2.12	below 4	1st	1st		cone-rod homeobox	crx	crx
Xl.917.1.S1_at	2.12	below 4			AAA	orthodenticle homolog 5	otx5-A	crx
Xl.15931.1.A1_at	2.12	below 4			AAA	DMRT-like family A2	dmrta2	dmrta2
Xl.16891.1.A1_at	2.12	below 4	1st	1st		E2F transcription factor 1	e2f1	e2f1
Xl.614.1.S1_at	2.12	below 4			AAA	E2F transcription factor 3	e2f3	e2f3
Xl.16178.1.A1_at	2.12	below 4			AAA	E2F transcription factor 8	e2f8	e2f8
Xl.547.1.S1_at	2.12	below 4			AAA	early B-cell factor 2	ebf2	ebf2
Xl.64.1.A1_at	2.12	below 4	1st	1st		engrailed homeobox 1	en1	en1
Xl.64.1.S1_at	2.12	below 4	1st	1st		engrailed homeobox 1	en1	en1
Xl.1173.1.S1_at	2.12	below 4			AAA	engrailed homeobox 2	en2	en2
Xl.1174.1.S1_at	2.12	below 4			AAA	En-2	en2-b	en2
Xl.373.1.S1_at	2.12	below 4			AAA	eomesodermin	eomes	eomes
Xl.277.1.S1_at	2.12	below 4			AAA	even-skipped homeobox 1	evx1	evx1
Xl.1082.1.S1_at	2.12	below 4			AAA	forkhead box A4	foxa4-b	foxa4
Xl.441.1.S1_at	2.12	below 4			AAA	forkhead box A4	foxa4-a	foxa4
Xl.403.1.S1_at	2.12	below 4			AAA	forkhead box B1	foxb1	foxb1
Xl.642.1.S1_at	2.12	below 4			AAA	forkhead box D4-like 1, gene 1	foxd4l1.1-a	FOXD4L1
Xl.644.1.S1_at	2.12	below 4			AAA	forkhead box D4-like 1, gene 1 /// forkhead box protein D5-B	foxd4l1.1-b /// foxd5b	FOXD4L1
Xl.247.1.S1_at	2.12	below 4			AAA	forkhead box D4-like 1, gene 2	foxd4l1.2	FOXD4L2
Xl.182.1.S1_at	2.12	below 4	1st	1st		forkhead box F1	foxf1	foxf1
Xl.20089.1.S1_at	2.12	below 4			AAA	forkhead box I1	foxi1	foxi1
Xl.139.1.S1_at	2.12	below 4			AAA	forkhead box protein I1-B	foxi1b	foxi4.2
Xl.9829.1.S1_at	2.12	below 4	1st	1st		forkhead box N4	foxn4	foxn4
Xl.5712.1.S1_at	2.12	below 4			AAA	forkhead box R1	foxr1	foxr1
Xl.21445.1.A1_at	2.12	below 4			AAA	GA binding protein transcription factor, alpha subunit 60kDa	gabpa-A	gabpa
Xl.21443.2.S1_at	2.12	below 4			AAA	GA binding protein transcription factor, beta subunit 1, 53kDa	gabpb1	gabpb1
Xl.1061.1.S1_at	2.12	below 4			AAA	transcription factor xGATA-4	gata4	gata4
Xl.15267.1.A1_at	2.12	below 4			AAA	GATA binding protein 4	gata4	gata4
Xl.578.1.S1_at	2.12	below 4			AAA	GATA binding protein 5	gata5	gata5
Xl.579.1.S1_at	2.12	below 4			AAA	transcription factor xGATA-5b	gata5-b	gata5
Xl.23009.1.S1_at	2.12	below 4			AAA	GATA binding protein 6	gata6-a	gata6
Xl.973.1.S1_at	2.12	below 4			AAA	gastrulation brain homeobox 2, gene 2	gbx2.2	gbx2.2
Xl.801.1.A1_at	2.12	below 4			AAA	goosecoid protein	goosecoid	gsc
Xl.6573.1.S1_at	2.12	below 4			AAA	homeobox-containing protein 10	hbox10	hbox10
Xl.24379.1.S1_at	2.12	below 4			AAA	hairy and enhancer of split 7, gene 2	hes7.2	hes7.2
Xl.1003.1.S1_at	2.12	below 4			AAA	homeobox protein (XANF-2)	anf2	hesx1
Xl.131.1.S1_at	2.12	below 4			AAA	HESX homeobox 1	hesx1	hesx1
Xl.225.1.S1_at	2.12	below 4			AAA	hematopoietically expressed homeobox	hhex	hhex
Xl.1178.1.S1_at	2.12	below 4	1st	1st		transcription factor LFB1 /HNF1	tcfb-A	hnf1a
Xl.21442.1.A1_at	2.12	below 4			AAA	transcription factor LFB1 /HNF1	tcfb-A	hnf1a
Xl.21442.1.S1_at	2.12	below 4			AAA	transcription factor LFB1 /HNF1	tcfb-A	hnf1a
Xl.428.1.A1_at	2.12	below 4			AAA	transcription factor LFB1 /HNF1	tcfb-A	hnf1a
Xl.428.1.S1_at	2.12	below 4			AAA	transcription factor LFB1 /HNF1	tcfb-A	hnf1a
Xl.15455.1.S1_at	2.12	below 4			AAA	HNF1 homeobox B	hnf1b	hnf1b
Xl.12667.1.S1_at	2.12	below 4			AAA	transcription factor 2	hnf1b	hnf1b
Xl.15455.1.S1_s_at	2.12	below 4			AAA	transcription factor 2 /// HNF1 homeobox B	hnf1b /// hnf1b	hnf1b
Xl.1217.1.S1_at	2.12	below 4			AAA	hepatocyte nuclear factor 4, alpha	hnf4a	hnf4a
Xl.1217.2.S1_a_at	2.12	below 4			AAA	hepatocyte nuclear factor 4, alpha	hnf4a	hnf4a
Xl.1216.1.S1_at	2.12	below 4			AAA	hepatocyte nuclear factor 4, beta	hnf4b	hnf4b
Xl.23512.1.S1_at	2.12	below 4			AAA	homeobox A1	hoxa1	hoxa1
Xl.283.1.A1_at	2.12	below 4			AAA	homeobox protein	hoxa1	hoxa1
Xl.283.1.S1_at	2.12	below 4			AAA	homeobox protein	hoxa1	hoxa1
Xl.21639.1.A1_at	2.12	below 4			AAA	homeo box A9	hoxa9-A	hoxa10
Xl.21639.1.S1_at	2.12	below 4			AAA	homeo box A9	hoxa9-A	hoxa10
Xl.266.2.A1_at	2.12	below 4			AAA	homeobox A11	hoxa11	hoxa11
Xl.266.2.S1_a_at	2.12	below 4			AAA	homeobox A11	hoxa11	hoxa11
Xl.21581.1.S1_at	2.12	below 4			AAA	homeobox A13	hoxa13	hoxa13
Xl.751.1.S1_at	2.12	below 4			AAA	transcription factor Hoxa2	hoxa2	hoxa2
Xl.12130.1.S1_at	2.12	below 4			AAA	homeobox A7	hoxa7	hoxa7
Xl.20001.1.S1_at	2.12	below 4			AAA	homeobox B3	hoxb3	hoxb3
Xl.19994.1.S1_at	2.12	below 4			AAA	homeobox B5	hoxb5	hoxb5
Xl.1210.1.S1_at	2.12	below 4			AAA	Hoxb7 protein	hoxb7-b	hoxb7
Xl.803.1.S1_at	2.12	below 4			AAA	homeobox B7	hoxb7	hoxb7
Xl.21864.1.S1_at	2.12	below 4			AAA	homeobox C10	hoxc10	hoxc10
Xl.12090.1.S1_at	2.12	below 4			AAA	homeobox C12	hoxc12	hoxc12
Xl.1213.1.S1_at	2.12	below 4			AAA	homeobox C5	hoxc5	hoxc5
Xl.1209.1.S1_at	2.12	below 4			AAA	homeobox C6	hoxc6	hoxc6
Xl.1209.2.S1_a_at	2.12	below 4			AAA	homeobox C6	hoxc6	hoxc6
Xl.16273.1.A1_at	2.12	below 4			AAA	homeobox C8	hoxc8	hoxc8
Xl.3370.1.S1_at	2.12	below 4			AAA	homeobox D1	hoxd1	hoxd1
Xl.16519.1.A1_at	2.12	below 4			AAA	homeobox D3	hoxd3	hoxd3
Xl.13343.1.A1_at	2.12	below 4			AAA	Homeobox protein, Hoxd9	hoxd9	hoxd9
Xl.21582.1.S1_at	2.12	below 4			AAA	homeobox D9	hoxd9	hoxd9
Xl.11793.1.A1_at	2.12	below 4			AAA	LIM homeodomain transcription factor, N terminal-like	lhx2-A	lhx2
Xl.21557.1.S1_at	2.12	below 4			AAA	LIM homeodomain transcription factor, C terminal-like	lhx2-B	lhx2
Xl.21558.1.S1_at	2.12	below 4			AAA	LIM homeobox 2	lhx2	lhx2
Xl.21652.1.S1_s_at	2.12	below 4			AAA	LIM homeobox 5	lhx5	lhx5
Xl.21556.1.A1_at	2.12	below 4			AAA	LIM homeodomain transcription factor, N terminal-like	lhx7-A	lhx6
Xl.21556.1.S1_at	2.12	below 4			AAA	LIM homeobox 8	lhx8	lhx8
Xl.21559.1.S1_at	2.12	below 4			AAA	LIM homeobox 9	lhx9-A	lhx9
Xl.21816.1.S1_at	2.12	below 4			AAA	LIM domain only 4, gene 2	lmo4.2-a	lmo4.2
Xl.23066.1.S1_at	2.12	below 4			AAA	Meis homeobox 3	meis3-b	meis3
Xl.23558.1.A1_at	2.12	below 4			AAA	microphthalmia-associated transcription factor	mitf-a	mitf
Xl.23558.1.S1_at	2.12	below 4			AAA	microphthalmia-associated transcription factor	mitf-a	mitf
Xl.824.1.S1_at	2.12	below 4	1st	1st		mix1 homeobox	mix1-a	mix1
Xl.483.1.S1_at	2.12	below 4			AAA	mesogenin 1	msgn1	msgn1
Xl.21634.1.A1_at	2.12	below 4			AAA	msh homeobox 2	msx2	msx2
Xl.146.1.S1_at	2.12	below 4	1st	1st		myogenic factor 5	myf5	myf5
Xl.26469.1.S1_at	2.12	below 4			AAA	myogenin (myogenic factor 4)	myog	myog
Xl.330.1.S1_at	2.12	below 4			AAA	neurogenic differentiation 1	neurod1	neurod1
Xl.437.1.S1_at	2.12	below 4			AAA	transcription factor XHEN1	xhen1	nhlh1
Xl.688.1.S1_at	2.12	below 4			AAA	NK2 homeobox 1	nkx2-1	nkx2-1
Xl.664.1.S1_at	2.12	below 4			AAA	NK2 homeobox 2	nkx2-2	nkx2-2
Xl.97.1.S1_at	2.12	below 4			AAA	NK2 transcription factor related, locus 3	nkx2-3-a	nkx2-3
Xl.687.1.S1_at	2.12	below 4			AAA	NK2 homeobox 4	nkx2-4	nkx2-4
Xl.623.1.S1_at	2.12	below 4			AAA	NK2 transcription factor related, locus 6	nkx2-6	nkx2-6
Xl.510.1.S1_at	2.12	below 4			AAA	homeodomain transcription factor koza	koza	nkx3-1
Xl.9076.1.S1_at	2.12	below 4			AAA	NK3 homeobox 1	nkx3-1	nkx3-1
Xl.870.1.S1_at	2.12	below 4			AAA	POU-domain protein	oct79-a	oct91
Xl.1268.1.S1_at	2.12	below 4			AAA	orthodenticle homeobox 2	otx2-a	otx2
XlAffx.1.11.S1_at	2.12	below 4			AAA	orthodenticle homeobox 2	otx2-b	otx2
Xl.15871.1.S1_at	2.12	below 4	1st	1st		paired box 3	pax3-b	pax3
Xl.25932.2.A1_s_at	2.12	below 4			AAA	paired box 3	pax3-a	pax3
Xl.108.1.S1_at	2.12	below 4			AAA	paired box 5	pax5	pax5
Xl.647.2.S2_at	2.12	below 4			AAA	paired domain transcription factor variant B	pax6	pax6
Xl.647.1.S1_a_at	2.12	below 4			AAA	paired box 6 /// paired domain transcription factor variant B	pax6 /// pax6	pax6
Xl.647.4.S1_x_at	2.12	below 4			AAA	paired domain transcription factor variant B	pax6	pax6
Xl.647.6.S1_x_at	2.12	below 4			AAA	paired domain transcription factor variant B	pax6	pax6
Xl.2754.1.S1_at	2.12	below 4			AAA	paired box 8	pax8	pax8
Xl.522.1.S1_at	2.12	below 4			AAA	paired-like homeodomain 1	pitx1	pitx1
Xl.103.1.S1_at	2.12	below 4			AAA	paired-like homeodomain 2	pitx2	pitx2
Xl.104.1.S1_at	2.12	below 4			AAA	paired-like homeodomain transcription factor 2	pitx2-A	pitx2
Xl.104.1.S1_s_at	2.12	below 4			AAA	paired-like homeodomain 2 /// paired-like homeodomain transcription factor 2	pitx2 /// pitx2-A	pitx2
Xl.681.1.S1_at	2.12	below 4			AAA	paired-like homeodomain 3	pitx3	pitx3
Xl.23652.1.S1_at	2.12	below 4			AAA	paired-like homeodomain transcription factor Pitx3	pitx3	pitx3
Xl.21645.1.A1_at	2.12	below 4			AAA	POU class 2 homeobox 3	pou2f3	pou2f3
Xl.21449.1.A1_at	2.12	below 4			AAA	POU class 3 homeobox 1	pou3f1	pou3f1
Xl.21449.1.S1_s_at	2.12	below 4	1st	1st		POU class 3 homeobox 1 /// POU 1 transcription factor	pou3f1 /// pou3f1-a	pou3f1
Xl.7054.1.S1_at	2.12	below 4	1st	1st		similar to POU domain, class 3, transcription factor 2 /// POU domain, class 3, transcription factor 2	pou3f2 /// pou3f2-A	pou3f2
Xl.21450.1.A1_at	2.12	below 4			AAA	POU class 3 homeobox 3	pou3f3	pou3f3
Xl.21450.1.S1_at	2.12	below 4	1st	1st		POU class 3 homeobox 3	pou3f3	pou3f3
Xl.21549.1.A1_at	2.12	below 4			AAA	POU class 4 homeobox 1	pou4f1	pou4f1
Xl.21627.1.A1_at	2.12	below 4			AAA	POU class 4 homeobox 2	pou4f2	pou4f2
Xl.21627.1.S1_at	2.12	below 4			AAA	POU class 4 homeobox 2	pou4f2	pou4f2
Xl.563.1.S1_at	2.12	below 4			AAA	PR domain containing 1, with ZNF domain	prdm1	prdm1
Xl.562.2.A1_at	2.12	below 4			AAA	RE1-silencing transcription factor	rest	rest
Xl.18.1.S1_at	2.12	below 4			AAA	siamois homeodomain 1	sia1	sia1
Xl.390.1.S1_at	2.12	below 4			AAA	siamois homeodomain 2	sia2	sia2
Xl.627.1.S1_at	2.12	below 4			AAA	SIX homeobox 3	six3	six3
Xl.533.1.S1_at	2.12	below 4			AAA	SIX homeobox 6	six6	six6
Xl.22.1.S1_at	2.12	below 4			AAA	SRY (sex determining region Y)-box 3	sox3	sox3
Xl.17379.1.S1_at	2.12	below 4			AAA	Sp5 transcription factor	sp5	sp5
Xl.652.1.S1_at	2.12	below 4			AAA	Spi-B transcription factor (Spi-1/PU.1 related)	spib	spib
Xl.14746.1.A1_at	2.12	below 4			AAA	Spi-C transcription factor (Spi-1/PU.1 related)	spic	spic
Xl.110.1.S1_at	2.12	below 4			AAA	serum response factor (c-fos serum response element-binding transcription factor)	srf	srf
Xl.514.1.S1_at	2.12	below 4	1st	1st		T, brachyury homolog	t	t
Xl.933.1.S1_at	2.12	below 4			AAA	T, brachyury homolog, gene 2	t2	t2
Xl.21034.1.S1_at	2.12	below 4			AAA	T-box 20	tbx20	tbx20
Xl.21543.1.A1_at	2.12	below 4			AAA	T-box 4	tbx4	tbx4
Xl.21542.1.S1_s_at	2.12	below 4			AAA	T-box 5 /// transcription factor Tbx5	tbx5 /// tbx5-A	tbx5
Xl.21458.1.A1_x_at	2.12	below 4	1st	1st		transcription factor 4	tcf4	tcf4
Xl.6155.1.A1_at	2.12	below 4	1st	1st		transcription factor AP-2 beta (activating enhancer binding protein 2 beta)	tfap2b	tfap2b
Xl.680.1.S1_at	2.12	below 4			AAA	T-cell leukemia homeobox 1	tlx1	tlx1
Xl.679.1.S1_at	2.12	below 4	1st	1st		T-cell leukemia homeobox 3	tlx3	tlx3
Xl.762.1.S1_at	2.12	below 4			AAA	tumor protein p63	tp63	tp63
Xl.300.1.S1_at	2.12	below 4			AAA	homeobox protein	vax1-A	vax1
Xl.597.1.S1_at	2.12	below 4			AAA	ventral anterior homeobox 1	vax1	vax1
Xl.224.1.S1_at	2.12	below 4			AAA	ventral anterior homeobox 2	vax2	vax2
Xl.1775.1.S1_at	2.12	below 4			AAA	Brachyury and Tbx related protein	vegt-a	vegt
Xl.203.1.S1_at	2.12	below 4			AAA	VENT homeobox 1, gene 1	ventx1.1	ventx1.1
Xl.699.1.S1_at	2.12	below 4			AAA	VENT-2 transcription factor	LOC397948	ventx2.1
Xl.366.1.S1_x_at	2.12	below 4			AAA	Xbr-1b protein	xbr-1b	ventx2.1
Xl.37.1.S1_at	2.12	below 4			AAA	homeobox protein	xom-A	ventx2.2
Xl.558.1.S1_at	2.12	below 4			AAA	homeodomain transcription factor Xvex-1	vex1	ventx3.2
Xl.14563.1.S1_at	2.12	below 4			AAA	homeobox protein	LOC398337	hoxc9
Xl.23560.1.S1_at	2.12	below 4			AAA	Visual system homeobox 1 protein	LOC779073	vsx1
Xl.23646.1.S1_at	2.12	below 4	1st	1st		Hypothetical protein MGC68588	MGC68588	hoxd8
Xl.802.1.S1_at	2.12	below 4			AAA	---	---	cdx2
Xl.1046.1.S1_at	2.12	below 4			AAA	NK2 transcription factor related, locus 3	nkx2-3-b	nkx2-3
Xl.1066.1.A1_at	2.12	below 4			AAA	notochord homeobox b	not2	not2
Xl.12211.1.A1_at	2.12	below 4			AAA	Hypothetical LOC495120	LOC495120
Xl.14783.1.S1_at	2.12	below 4			AAA	nuclear receptor subfamily 1, group H, member 5	nr1h5	nr1h5
Xl.15871.1.A1_at	2.12	below 4			AAA	Paired-domain transcription factor Pax3delta isoform	LOC496377	pax3
Xl.186.1.S1_at	2.12	below 4			AAA	retina and anterior neural fold homeobox	rax-a	rax
Xl.187.1.S1_at	2.12	below 4			AAA	retina and anterior neural fold homeobox	rax-b	rax
Xl.21652.1.A1_at	2.12	below 4			AAA	homeobox-containing protein	lim2b-A	lhx5
Xl.23585.1.A1_at	2.12	below 4	1st	1st		nuclear receptor subfamily 2, group F, member 6	nr2f6	nr2f6
Xl.377.1.S1_at	2.12	below 4			AAA	nuclear receptor subfamily 6, group A, member 1	nr6a1	nr6a1
Xl.377.2.A1_at	2.12	below 4			AAA	XGCNF	nr6a1	nr6a1
Xl.377.2.S1_at	2.12	below 4			AAA	XGCNF	nr6a1	nr6a1
Xl.397.1.S1_at	2.12	below 4			AAA	homeobox protein BIX2	bix2-A	bix2-A
Xl.398.1.S1_at	2.12	below 4			AAA	homeobox protein BIX3	bix3-A	bix3-A
Xl.638.1.S1_at	2.12	below 4			AAA	vitamin D (1,25- dihydroxyvitamin D3) receptor	vdr	vdr
Xl.767.1.S1_at	2.12	below 4			AAA	neural retina leucine zipper	nrl	nrl
Xl.871.1.S1_at	2.12	below 4			AAA	xoct-91 protein	xoct-91	pou5f1.2
Xl.924.1.S1_at	2.12	below 4			AAA	nuclear receptor subfamily 5, group A, member 2	nr5a2	nr5a2-a
Xl.924.2.S1_at	2.12	below 4			AAA	nuclear receptor subfamily 5, group A, member 2	nr5a2	nr5a2-a
Xl.25977.2.A1_at	2.12	below 4			AAA	Basic-helix-loop-helix transcription factor hairy2	hairy2	hes4
Xl.25977.2.S1_at	2.12	below 4			AAA	Basic-helix-loop-helix transcription factor hairy2	hairy2	hes4
Xl.15396.1.S1_at	2.12	below 4			AAA	IQ motif containing GTPase activating protein 2	iqgap2	iqgap2
Xl.179.1.S1_at	2.12	below 4			AAA	v-myc myelocytomatosis viral oncogene homolog 1, lung carcinoma derived	mycl1-b	mycl1
Xl.246.1.S1_at	2.12	below 4			AAA	Wilm's tumor suppressor gene	wt1-B	wt1
Xl.10180.1.S1_at	2.12	below 4			AAA	GLI family zinc finger 1, gene 1	gli1.1	gli1
Xl.14322.1.A1_at	2.12	below 4			AAA	minichromosome maintenance complex component 5	mcm5-b	mcm5
Xl.3818.1.S1_at	2.12	below 4			AAA	snail homolog 2 (Drosophila)	snai2	snai2
Xl.14588.1.S1_at	2.12	below 4			AAA	Hypothetical protein MGC68493	MGC68493	tfap2c
Xl.282.1.S1_at	2.12	below 4			AAA	rel-related embryonic oncoprotein	rel3	rel3
Xl.3352.1.S1_at	2.12	below 4			AAA	71 kDa protein /// hypothetical protein MGC79993	LOC780751 /// MGC79993	1a11
Xl.9206.1.S1_at	2.12	below 4			AAA	Stripy protein	stripy	ripply2.1
Xl.16369.1.A1_at	2.12	below 4			AAA	---	---	e2f7
Xl.17150.1.A1_at	2.12	below 4	1st	1st		---	---	gtf2e1.2
Xl.25416.1.A1_at	2.12	below 4			AAA	---	---	tcf19
Xl.5390.1.A1_at	2.12	below 4			AAA	---	---	e2f7
Xl.13734.1.A1_at	2.12	below 4			AAA	---	---	E2F7
Xl.21088.1.S1_at	2.12	below 4			AAA	---	---	nfkb1
Xl.22071.1.S1_at	2.12	below 4			AAA	---	---	supt16h
Xl.22071.1.S1_x_at	2.12	below 4			AAA	---	---	supt16h
Xl.3320.1.A1_at	2.12	below 4			AAA	---	---	ovol2
Xl.7335.1.A1_at	2.12	below 4			AAA	---	---	e2f5
Xl.2755.1.S1_a_at	2.12	below 4			AAA	Sp1-like zinc-finger protein XSPR-2	LOC398277	sp5l
Xl.14648.1.S1_at	2.12	below 4			AAA	Kruppel-like factor 5 (intestinal)	klf5	klf5
Xl.21458.2.A1_x_at	2.12	below 4	1st	1st		---	---	TCF4
Xl.10684.1.A1_at	2.12	below 4			AAA	---	---	hoxa9
Xl.1086.1.S1_at	2.12	below 4			AAA	early growth response 2 (Krox-20 homolog)	egr2	egr2
Xl.12067.1.S1_at	2.12	below 4			AAA	hairy and enhancer of split 3, gene 3	hes3.3	hes3.3
Xl.12126.1.S1_at	2.12	below 4			AAA	hairy and enhancer of split 7, gene 1	hes7.1	hes7.1
Xl.1263.1.S1_at	2.12	below 4	1st	1st		neurogenic differentiation 4	neurod4	neurod4
Xl.14752.1.A1_at	2.12	below 4			AAA	---	---	lmo2
Xl.16733.1.A1_at	2.12	below 4			AAA	---	---	cdx4
Xl.16854.1.S1_at	2.12	below 4			AAA	---	---	ovol2
Xl.21446.1.A1_at	2.12	below 4	1st	1st		XSox-5 gene	sox5-a	sox5
Xl.23371.1.S1_at	2.12	below 4			AAA	v-myb myeloblastosis viral oncogene homolog-like 2	mybl2	mybl2
Xl.305.1.S1_at	2.12	below 4			AAA	v-myb myeloblastosis viral oncogene homolog	myb	myb
Xl.450.1.S1_at	2.12	below 4			AAA	achaete-scute complex homolog 1	ascl1	ascl1
Xl.563.1.S2_at	2.12	below 4			AAA	PR domain containing 1, with ZNF domain	prdm1	prdm1
Xl.585.1.S1_at	2.12	below 4			AAA	enhancer of split related epidermal protein-6	esr-6e	hes3.1
Xl.6072.1.A1_at	2.12	below 4	1st	1st		---	---	hand1
Xl.8351.1.A1_x_at	2.12	below 4			AAA	---	---	prdm1
Xl.887.1.S1_at	2.12	below 4			AAA	D4, zinc and double PHD fingers family 2	dpf2	dpf2
Xl.9875.1.A1_at	2.12	below 4			AAA	---	---	wdr90
