# Supplementary material for: Probing the Xenopus laevis inner ear transcriptome for biological function
Source: BMC Genomics. 2012 Jun 8;13:225. doi: 10.1186/1471-2164-13-225 (PMC3532188; doi:10.1186/1471-2164-13-225)
Supplement: Additional file 8 — DAVID analysis of IET/HGNC symbols and IET/Xl-PSIDs. [file 1471-2164-13-225-S8.xlsx]

## Sheet: IET DAVID results
Additional file 8: DAVID analysis of IET/HGNC symbols and IET/Xl-PSIDs
Selected annotation clusters from DAVID analysis of IET/HGNC symbols
Annotation Cluster 1	Enrichment Score: 57.35
Category	Term	Count	%	PValue	Genes
GOTERM_BP_ALL	GO:0032501~multicellular organismal process	290	64.877	3.84279e-60	MEF2A, EFNA1, FST, SHH, AQP3, AQP2, CUL3, ATP2B2, BDNF, APP, CTGF, FOXF1, RARB, CHRNA3, TWIST1, EMX1, RXRB, RXRA, RXRG, UBR3, MYH9, PTPRQ, HES1, NME2, MSX1, JUN, PDGFRA, LAMC1, OR7D4, PMP22, ERBB4, ERBB3, DAG1, CRMP1, DMD, LHX2, LAMB1, GAD1, LFNG, DVL2, TECTA, BMP4, BMP3, BMP2, NTF3, MAP2K1, ESRRB, TGFBR1, SMAD6, SMAD4, CELSR3, SMAD3, SMAD2, SMAD1, HGF, NPY5R, SFRP5, DLX3, LAMA2, DLX2, NOTCH1, EP…
GOTERM_BP_ALL	GO:0032502~developmental process	261	58.3893	1.71579e-69	MEF2A, EFNA1, FST, SHH, CUL3, SYP, ATP2B2, BDNF, APP, CTGF, FOXF1, RARB, CHRNA3, TWIST1, EMX1, RXRB, RXRA, RXRG, UBR3, MYH9, PTPRQ, HES1, NME2, MSX1, JUN, PDGFRA, LAMC1, PMP22, ERBB4, ERBB3, DAG1, CRMP1, DMD, LHX2, LAMB1, LFNG, DVL2, BMP4, BMP3, BMP2, NTF3, MAP2K1, ESRRB, TGFBR1, SMAD6, SMAD4, CELSR3, SMAD3, SMAD2, SMAD1, HGF, DLX3, SFRP5, LAMA2, DLX2, NOTCH1, EPHA7, LAMA4, SFRP1, SFRP2, DLX6, DL…
GOTERM_BP_ALL	GO:0007275~multicellular organismal development	253	56.5996	2.71267e-72	MEF2A, EFNA1, FST, SHH, CUL3, ATP2B2, BDNF, APP, CTGF, FOXF1, RARB, CHRNA3, TWIST1, EMX1, RXRB, RXRA, RXRG, UBR3, MYH9, PTPRQ, HES1, NME2, MSX1, JUN, PDGFRA, LAMC1, PMP22, ERBB4, ERBB3, DAG1, CRMP1, DMD, LHX2, LAMB1, LFNG, DVL2, BMP4, BMP3, BMP2, NTF3, MAP2K1, ESRRB, TGFBR1, SMAD6, SMAD4, CELSR3, SMAD3, SMAD2, SMAD1, HGF, DLX3, SFRP5, LAMA2, DLX2, NOTCH1, EPHA7, LAMA4, SFRP1, SFRP2, DLX6, DLX5, N…
GOTERM_BP_ALL	GO:0048856~anatomical structure development	246	55.0336	1.56767e-78	MEF2A, EFNA1, FST, SHH, CUL3, ATP2B2, BDNF, APP, CTGF, FOXF1, RARB, CHRNA3, TWIST1, EMX1, RXRB, RXRA, RXRG, MYH9, PTPRQ, HES1, NME2, MSX1, JUN, PDGFRA, LAMC1, PMP22, ERBB4, ERBB3, DAG1, CRMP1, DMD, LHX2, LAMB1, LFNG, DVL2, BMP4, BMP3, BMP2, NTF3, MAP2K1, ESRRB, TGFBR1, SMAD4, CELSR3, SMAD3, SMAD2, SMAD1, HGF, DLX3, SFRP5, LAMA2, DLX2, NOTCH1, EPHA7, LAMA4, SFRP1, DLX6, SFRP2, NTRK1, DLX5, AVPR1A,…
GOTERM_BP_ALL	GO:0048731~system development	232	51.9016	2.23222e-74	MEF2A, EFNA1, FST, SHH, ATP2B2, BDNF, APP, CTGF, FOXF1, RARB, CHRNA3, TWIST1, EMX1, RXRB, RXRA, RXRG, MYH9, PTPRQ, HES1, NME2, MSX1, JUN, PDGFRA, LAMC1, PMP22, ERBB4, ERBB3, DAG1, CRMP1, LHX2, DMD, LAMB1, LFNG, DVL2, BMP4, BMP3, BMP2, MAP2K1, NTF3, ESRRB, TGFBR1, SMAD4, CELSR3, SMAD3, SMAD2, SMAD1, HGF, DLX3, LAMA2, DLX2, NOTCH1, EPHA7, LAMA4, SFRP1, DLX6, NTRK1, DLX5, AVPR1A, BMP7, FOXI1, NRP2, …
GOTERM_BP_ALL	GO:0048513~organ development	199	44.519	2.59237e-71	MEF2A, FST, SHH, ATP2B2, BDNF, APP, CTGF, FOXF1, RARB, CHRNA3, TWIST1, EMX1, RXRB, RXRA, RXRG, MYH9, PTPRQ, HES1, NME2, MSX1, JUN, PDGFRA, LAMC1, ERBB4, ERBB3, DAG1, LHX2, DMD, LAMB1, LFNG, DVL2, BMP4, BMP3, BMP2, MAP2K1, NTF3, ESRRB, TGFBR1, SMAD4, SMAD3, SMAD2, SMAD1, HGF, DLX3, LAMA2, DLX2, NOTCH1, LAMA4, SFRP1, DLX6, NTRK1, DLX5, AVPR1A, BMP7, FOXI1, GJA8, NRP2, ATP5B, MITF, GJA1, GJA4, GLI2,…
GOTERM_BP_ALL	GO:0048869~cellular developmental process	173	38.7025	4.08088e-52	MEF2A, EFNA1, MMP9, DLK1, JAG1, TGFB1, SHH, TGFB2, CUL3, WNT1, ATP2B2, WNT4, APP, BDNF, CTGF, FOXF1, RARB, INSR, CHRNA3, TWIST1, RET, EMX1, RXRB, RXRA, SIX3, MGP, MYH9, HES1, ASCL1, NCAM2, NME2, JUN, SIX1, PDGFRA, RELN, LAMC1, COL1A1, STMN1, PMP22, WNT5A, FGFR1, FGFR4, ERBB4, ERBB3, SOX3, SOX2, CLU, SOX4, SOX9, TIMP2, HOXA1, TUBB, DMD, MTPN, LHX2, LAMB1, FN1, BMP4, BMP3, BMP2, NTF3, MAP2K1, ESRRB…
GOTERM_BP_ALL	GO:0030154~cell differentiation	172	38.4787	5.2862e-54	MEF2A, EFNA1, MMP9, DLK1, JAG1, TGFB1, SHH, TGFB2, CUL3, WNT1, ATP2B2, WNT4, APP, BDNF, CTGF, FOXF1, RARB, INSR, CHRNA3, TWIST1, RET, EMX1, RXRB, RXRA, SIX3, MGP, MYH9, HES1, ASCL1, NCAM2, NME2, JUN, SIX1, PDGFRA, RELN, LAMC1, COL1A1, STMN1, PMP22, WNT5A, FGFR1, FGFR4, ERBB4, ERBB3, SOX3, SOX2, CLU, SOX4, SOX9, TIMP2, HOXA1, TUBB, DMD, LHX2, MTPN, LAMB1, FN1, BMP4, BMP3, BMP2, NTF3, MAP2K1, ESRRB…
GOTERM_BP_ALL	GO:0009653~anatomical structure morphogenesis	167	37.3602	2.07435e-70	THRA, PDGFA, FST, CRABP2, JAG1, TGFB1, SHH, TGFB2, CUL3, WNT1, ATP2B2, WNT4, APP, BDNF, CTGF, GATA3, FOXF1, RARB, INSR, TWIST1, RET, RXRA, SIX3, MGP, MYH9, PTPRQ, HES1, NCAM2, MSX1, JUN, SIX1, COL1A2, PDGFRA, RELN, LAMC1, COL1A1, PMP22, WNT5A, ERBB4, ERBB3, SOX3, SOX2, CLU, DAG1, BMPR2, SOX9, TIMP3, HOXA1, ITGAX, DMD, LHX2, MTPN, EGF, LAMB1, LFNG, FN1, DVL2, BMP4, BMP2, MAP2K1, NTF3, ESRRB, TGFBR…
GOTERM_BP_ALL	GO:0007399~nervous system development	132	29.5302	1.34263e-46	MEF2A, EFNA1, SLC6A4, JAG1, TGFB1, SHH, TGFB2, ATP2B2, WNT1, APP, BDNF, CHRNA3, TWIST1, RET, EMX1, RXRA, SIX3, TIMM8A, HES1, ASCL1, NCAM2, NME2, MSX1, SIX1, PDGFRA, RELN, STMN1, PMP22, FGFR1, ERBB4, ERBB3, SOX3, SOX2, CLU, TIMP2, TIMP3, HOXA1, TUBB, CRMP1, LHX2, MTPN, DMD, LAMB1, DVL2, BMP4, BMP2, MAP2K1, NTF3, TGFBR1, MET, SMAD4, CELSR3, NEUROG1, SMAD1, RFNG, DLX2, EPHA7, NOTCH1, DLX6, NTRK1, DL…
GOTERM_BP_ALL	GO:0009888~tissue development	111	24.8322	2.79492e-52	THRA, PDGFA, CRABP2, FST, JAG1, TGFB1, SHH, TGFB2, ATP2B2, APP, WNT4, CTGF, FOXF1, RARB, TWIST1, RET, RXRB, RXRA, RXRG, MGP, MSX1, JUN, SIX1, COL1A2, COL1A1, LAMC1, WNT5A, ERBB3, BMPR2, DAG1, SOX9, TIMP3, LHX2, MTPN, DMD, BMP4, DVL2, BMP3, BMP2, MAP2K1, NTF3, SMAD4, SMAD3, SMAD2, HGF, SMAD1, DLX2, NOTCH1, DLX6, DLX5, BMP7, NRP2, PAX6, PRRX2, PAX3, PAX2, GLI2, GLI3, GLI1, EDNRA, AKT1, EDNRB, PAX9,…
GOTERM_BP_ALL	GO:0009887~organ morphogenesis	106	23.7136	6.09806e-55	THRA, PDGFA, FST, JAG1, TGFB1, SHH, TGFB2, ATP2B2, WNT1, WNT4, CTGF, FOXF1, RARB, INSR, TWIST1, RET, RXRA, SIX3, MGP, PTPRQ, MSX1, SIX1, COL1A2, PDGFRA, COL1A1, ERBB4, ERBB3, SOX3, SOX2, BMPR2, DAG1, SOX9, HOXA1, ITGAX, LAMB1, LFNG, BMP4, DVL2, BMP2, TGFBR1, SMAD4, NEUROG1, SMAD3, SMAD2, SMAD1, RFNG, DLX2, NOTCH1, DLX6, DLX5, BMP7, FOXI1, PAX6, PAX5, PAX4, PRRX2, PAX3, PAX2, GLI2, GLI3, GLI1, KCN…
GOTERM_BP_ALL	GO:0022008~neurogenesis	94	21.0291	2.89614e-41	NRP2, FGF5, EFNA1, PAX6, GJA1, PAX3, JAG1, PAX2, GLI2, GLI3, TGFB1, SHH, MBP, TGFB2, ACTR3, ATP2B2, WNT1, BDNF, APP, GSN, POU4F3, POU4F1, FGF2, CHRNA3, NR2F1, TWIST1, KCNMA1, SOX10, RET, EMX1, SOX11, RXRA, OTX2, HES1, SMO, NCAM2, ASCL1, PSEN1, SIX1, PDGFRA, RELN, NGFR, GAP43, FGFR1, ERBB3, SOX2, CLU, CDH1, CDH2, KIT, TIMP2, HOXA1, IGF1R, TUBB, LHX2, MTPN, DMD, POU3F4, POU3F2, LAMB1, NEFL, SNAP25,…
GOTERM_BP_ALL	GO:0009790~embryonic development	87	19.4631	2.70083e-37	FGF8, PDGFA, CRABP2, PAX6, PAX3, PRRX2, DLK1, PAX2, GLI2, GLI3, TGFB1, SHH, TGFB2, GLI1, CUL3, EDNRA, ATP2B2, WNT1, WNT4, KCNQ4, HLX, FOXF1, POU4F3, RARB, NRG1, TWIST1, MLL2, SOX10, RET, OTX1, UBR3, MYH9, MMP13, PTPRQ, HES1, SMO, ACVR2A, ACVR2B, MSX1, PSEN1, PSEN2, SIX1, CFL1, PDGFRA, GNAS, COL1A1, ACVR1, WNT5A, SOX2, BMPR2, COL2A1, CDH1, MSX2, HOXA1, DAD1, DVL2, BMP4, TBX6, BMP2, NF2, ESRRB, TBX…
GOTERM_BP_ALL	GO:0048699~generation of neurons	85	19.0157	3.78441e-36	NRP2, EFNA1, PAX6, GJA1, PAX3, JAG1, PAX2, GLI2, GLI3, TGFB1, SHH, MBP, TGFB2, ACTR3, ATP2B2, WNT1, BDNF, APP, POU4F3, POU4F1, CHRNA3, NR2F1, TWIST1, KCNMA1, RET, EMX1, RXRA, OTX2, HES1, SMO, NCAM2, ASCL1, PSEN1, SIX1, RELN, NGFR, GAP43, FGFR1, ERBB3, SOX2, CLU, CDH1, CDH2, KIT, TIMP2, HOXA1, IGF1R, TUBB, LHX2, MTPN, DMD, POU3F4, POU3F2, LAMB1, NEFL, SNAP25, TLX1, NEFM, FZD9, ACTB, BMP4, BMP2, MA…
Annotation Cluster 5	Enrichment Score: 17.35
Category	Term	Count	%	PValue	Genes
GOTERM_BP_ALL	GO:0007423~sensory organ development	45	10.0671	1.88131e-23	GJA8, PDGFA, ERBB3, SOX2, MITF, PAX6, COL2A1, JAG1, PRRX2, PAX2, GLI3, SHH, TGFB1, TGFB2, ATP2B2, WNT1, HOXA1, BDNF, KCNQ4, POU3F4, POU4F3, RARB, KCNMA1, BMP4, OTX1, SIX3, NEUROG1, TBX1, SOD1, COL5A1, STAT3, FZD6, PTPRQ, HES1, ASCL1, CDKN1B, DLX6, DLX5, BAX, SIX1, PDGFRA, NEUROD1, BMPR1B, BMP7, FOXI1
GOTERM_BP_ALL	GO:0048568~embryonic organ development	33	7.38255	6.3764e-17	SOX2, COL2A1, PRRX2, PAX2, GLI2, GLI3, SHH, GLI1, ATP2B2, HOXA1, WNT1, KCNQ4, FOXF1, HLX, POU4F3, RARB, ESRRB, TGFBR1, OTX1, HSPG2, NEUROG1, TBX1, SOD1, PTPRQ, FZD6, DLX2, DLX6, DLX5, SIX1, NEUROD1, GNAS, BMP7, FOXI1
GOTERM_BP_ALL	GO:0048562~embryonic organ morphogenesis	30	6.71141	2.16377e-17	SOX2, COL2A1, PRRX2, GLI2, PAX2, GLI3, GLI1, ATP2B2, HOXA1, WNT1, KCNQ4, HLX, POU4F3, RARB, OTX1, TGFBR1, HSPG2, NEUROG1, TBX1, SOD1, PTPRQ, FZD6, DLX2, DLX6, DLX5, SIX1, NEUROD1, GNAS, BMP7, FOXI1
GOTERM_BP_ALL	GO:0048839~inner ear development	28	6.26398	7.49237e-22	PDGFA, SOX2, COL2A1, PRRX2, JAG1, PAX2, TGFB1, ATP2B2, HOXA1, WNT1, KCNQ4, BDNF, POU4F3, POU3F4, KCNMA1, OTX1, NEUROG1, TBX1, SOD1, PTPRQ, FZD6, HES1, CDKN1B, DLX6, DLX5, SIX1, PDGFRA, FOXI1
GOTERM_BP_ALL	GO:0043583~ear development	28	6.26398	1.77957e-19	PDGFA, SOX2, COL2A1, PRRX2, JAG1, PAX2, TGFB1, ATP2B2, HOXA1, WNT1, KCNQ4, BDNF, POU4F3, POU3F4, KCNMA1, OTX1, NEUROG1, TBX1, SOD1, PTPRQ, FZD6, HES1, CDKN1B, DLX6, DLX5, SIX1, PDGFRA, FOXI1
GOTERM_BP_ALL	GO:0042472~inner ear morphogenesis	19	4.25056	1.98445e-14	OTX1, SOX2, NEUROG1, TBX1, COL2A1, PRRX2, SOD1, PAX2, FZD6, PTPRQ, ATP2B2, HOXA1, WNT1, KCNQ4, DLX6, DLX5, SIX1, POU4F3, FOXI1
GOTERM_BP_ALL	GO:0042471~ear morphogenesis	19	4.25056	4.84513e-13	OTX1, SOX2, NEUROG1, TBX1, COL2A1, PRRX2, SOD1, PAX2, FZD6, PTPRQ, ATP2B2, HOXA1, WNT1, KCNQ4, DLX6, DLX5, SIX1, POU4F3, FOXI1
Annotation Cluster 36	Enrichment Score: 9.66
Category	Term	Count	%	PValue	Genes
GOTERM_BP_ALL	GO:0003008~system process	95	21.2528	1.90971e-12	GJA8, SLC6A4, PAX6, GJA1, PAX3, PAX2, CALB1, TGFB1, AQP3, MBP, AQP2, GJA3, EDNRA, EDNRB, FOS, ATP2B2, BDNF, APP, KCNQ4, POU4F3, POU4F1, FGF2, KCNQ1, CHRNA3, EGR1, COCH, KCNMA1, STX4, EGR3, SIX3, UBR3, SLC26A4, GNAL, NCAM2, EYA4, ALDH7A1, PSEN1, JUN, PSEN2, COL1A2, SDCBP, GNAS, COL1A1, PMP22, OR7D4, DIAPH1, SOX2, KCNA1, DAG1, BMPR2, COL2A1, KIT, TIMP3, ESPN, CD9, SYN1, MARVELD2, SYN3, DMD, KCNE1, …
GOTERM_BP_ALL	GO:0050877~neurological system process	81	18.1208	8.23307e-12	GJA8, SLC6A4, PAX6, PAX3, PAX2, CALB1, TGFB1, MBP, GJA3, FOS, ATP2B2, BDNF, APP, KCNQ4, POU4F3, POU4F1, FGF2, KCNQ1, CHRNA3, EGR1, COCH, KCNMA1, STX4, EGR3, SIX3, UBR3, SLC26A4, GNAL, NCAM2, EYA4, ALDH7A1, PSEN1, JUN, PSEN2, SDCBP, GNAS, COL1A1, PMP22, OR7D4, DIAPH1, SOX2, KCNA1, COL2A1, KIT, TIMP3, ESPN, CD9, SYN1, MARVELD2, SYN3, DMD, KCNE1, POU3F4, PTN, POU3F2, PPP3CA, GAD1, NEFL, SCNN1A, SNAP…
GOTERM_BP_ALL	GO:0050890~cognition	56	12.528	4.46033e-07	GJA8, PAX6, PAX3, PAX2, CALB1, GJA3, FOS, ATP2B2, KCNQ4, APP, BDNF, POU4F3, POU4F1, KCNQ1, COCH, EGR1, SIX3, UBR3, SLC26A4, GNAL, EYA4, NCAM2, ALDH7A1, PSEN1, JUN, PSEN2, GNAS, COL1A1, OR7D4, DIAPH1, SOX2, COL2A1, KIT, TIMP3, ESPN, MARVELD2, POU3F4, KCNE1, PTN, SCNN1A, SNAP25, FZD9, TECTA, COL4A3, ATP1A3, TBX1, SOD1, ITPR3, PDE6G, GJB2, SFRP5, ACCN3, CDKN1B, NPY, CACNA1C, CRYM
GOTERM_BP_ALL	GO:0007600~sensory perception	42	9.39597	0.000697893	GJA8, DIAPH1, SOX2, PAX6, COL2A1, PAX3, PAX2, TIMP3, GJA3, ESPN, ATP2B2, KCNQ4, MARVELD2, POU3F4, KCNE1, POU4F3, POU4F1, KCNQ1, SCNN1A, TECTA, COCH, COL4A3, SIX3, UBR3, TBX1, ITPR3, SOD1, PDE6G, GJB2, SFRP5, SLC26A4, GNAL, NCAM2, EYA4, ALDH7A1, ACCN3, CDKN1B, NPY, GNAS, COL1A1, OR7D4, CRYM
GOTERM_BP_ALL	GO:0007605~sensory perception of sound	23	5.14541	7.77016e-14	COCH, TECTA, COL4A3, DIAPH1, SOX2, COL2A1, TBX1, PAX3, SOD1, ESPN, GJB2, SLC26A4, ATP2B2, ALDH7A1, KCNQ4, CDKN1B, MARVELD2, POU3F4, POU4F3, KCNE1, COL1A1, KCNQ1, CRYM
GOTERM_BP_ALL	GO:0050954~sensory perception of mechanical stimulus	23	5.14541	2.89947e-13	COCH, TECTA, COL4A3, DIAPH1, SOX2, COL2A1, TBX1, PAX3, SOD1, ESPN, GJB2, SLC26A4, ATP2B2, ALDH7A1, KCNQ4, CDKN1B, MARVELD2, POU3F4, POU4F3, KCNE1, COL1A1, KCNQ1, CRYM
Most enriched annotation cluster from DAVID analysis of IET/Xl-PSIDs
Annotation Cluster 1	Enrichment Score: 20.98
Category	Term	Count	%	PValue	Genes
GOTERM_BP_ALL	GO:0032501~multicellular organismal process	86	20.283	6.72557e-23	XL.123.1.S1_A_AT, XL.330.1.S1_AT, XL.212.2.S1_A_AT, XL.639.1.S1_AT, XL.1066.1.A1_AT, XL.5266.1.S1_AT, XL.460.1.S1_AT, XL.12101.1.S1_AT, XL.609.1.S1_AT, XL.269.1.S2_X_AT, XL.188.1.S1_AT, XL.4819.1.S1_AT, XL.20089.1.S1_AT, XL.444.3.A1_AT, XL.10180.1.S1_AT, XL.781.1.S1_AT, XL.21817.1.S1_AT, XL.760.1.S1_AT, XL.18401.1.S1_AT, XL.289.1.S1_A_AT, XL.21601.1.S1_AT, XL.1588.1.S1_AT, XL.647.6.S1_X_AT, XL.11…
GOTERM_BP_ALL	GO:0007275~multicellular organismal development	80	18.8679	3.49917e-23	XL.123.1.S1_A_AT, XL.330.1.S1_AT, XL.212.2.S1_A_AT, XL.1066.1.A1_AT, XL.639.1.S1_AT, XL.5266.1.S1_AT, XL.460.1.S1_AT, XL.12101.1.S1_AT, XL.609.1.S1_AT, XL.269.1.S2_X_AT, XL.188.1.S1_AT, XL.4819.1.S1_AT, XL.20089.1.S1_AT, XL.444.3.A1_AT, XL.10180.1.S1_AT, XL.781.1.S1_AT, XL.21817.1.S1_AT, XL.760.1.S1_AT, XL.18401.1.S1_AT, XL.289.1.S1_A_AT, XL.21601.1.S1_AT, XL.1588.1.S1_AT, XL.647.6.S1_X_AT, XL.11…
GOTERM_BP_ALL	GO:0032502~developmental process	80	18.8679	8.05241e-22	XL.123.1.S1_A_AT, XL.330.1.S1_AT, XL.212.2.S1_A_AT, XL.1066.1.A1_AT, XL.639.1.S1_AT, XL.5266.1.S1_AT, XL.460.1.S1_AT, XL.12101.1.S1_AT, XL.609.1.S1_AT, XL.269.1.S2_X_AT, XL.188.1.S1_AT, XL.4819.1.S1_AT, XL.20089.1.S1_AT, XL.444.3.A1_AT, XL.10180.1.S1_AT, XL.781.1.S1_AT, XL.21817.1.S1_AT, XL.760.1.S1_AT, XL.18401.1.S1_AT, XL.289.1.S1_A_AT, XL.21601.1.S1_AT, XL.1588.1.S1_AT, XL.647.6.S1_X_AT, XL.11…
SP_PIR_KEYWORDS	developmental protein	73	17.217	6.40164e-19	XL.123.1.S1_A_AT, XL.330.1.S1_AT, XL.212.2.S1_A_AT, XL.1066.1.A1_AT, XL.639.1.S1_AT, XL.5266.1.S1_AT, XL.460.1.S1_AT, XL.12101.1.S1_AT, XL.609.1.S1_AT, XL.269.1.S2_X_AT, XL.188.1.S1_AT, XL.20089.1.S1_AT, XL.444.3.A1_AT, XL.10180.1.S1_AT, XL.21817.1.S1_AT, XL.760.1.S1_AT, XL.18401.1.S1_AT, XL.21601.1.S1_AT, XL.1588.1.S1_AT, XL.1186.1.S1_AT, XL.647.6.S1_X_AT, XL.21447.1.S1_AT, XL.952.1.S1_AT, XL.49…
