# Supplementary material for: Probing the Xenopus laevis inner ear transcriptome for biological function
Source: BMC Genomics. 2012 Jun 8;13:225. doi: 10.1186/1471-2164-13-225 (PMC3532188; doi:10.1186/1471-2164-13-225)
Supplement: Additional file 11 — DAVID analysis of putative transcription factors. [file 1471-2164-13-225-S11.xlsx]

## Sheet: pTF DAVID results
Additional file 11: DAVID analysis of putative transcription factors (pTF/Xl-PSIDs)
Most enriched annotation clusters from DAVID analysis of pTF/Xl-PSIDs
Annotation Cluster 1	Enrichment Score: Infinity
Category	Term	Count	%	PValue	Genes
GOTERM_BP_FAT	GO:0045449~regulation of transcription	461	70.8141	1.07128e-305	XL.12086.1.S1_AT, XL.4699.1.S1_AT, XL.148.1.S1_AT, XL.15789.1.A1_AT, XL.9410.1.A1_AT, XL.2747.1.S1_S_AT, XL.19994.1.S1_AT, XL.26468.1.S1_AT, XL.12087.1.S1_AT, XL.19566.1.A1_AT, XL.426.2.A1_AT, XL.871.1.S1_AT, XL.426.1.S1_AT, XL.155.1.S1_AT, XL.1273.1.S1_AT, XL.781.1.S1_AT, XL.15455.1.S1_AT, XL.2747.1.S1_X_AT, XL.14176.1.A1_AT, XL.16750.1.S1_AT, XL.16286.1.A1_AT, XL.7293.1.S1_AT, XL.6774.1.A1_AT, …
GOTERM_MF_FAT	GO:0003677~DNA binding	439	67.4347	7.50386e-276	XL.12086.1.S1_AT, XL.4699.1.S1_AT, XL.148.1.S1_AT, XL.15789.1.A1_AT, XL.646.1.S1_AT, XL.9410.1.A1_AT, XL.2747.1.S1_S_AT, XL.19994.1.S1_AT, XL.12087.1.S1_AT, XL.426.2.A1_AT, XL.871.1.S1_AT, XL.426.1.S1_AT, XL.155.1.S1_AT, XL.1273.1.S1_AT, XL.781.1.S1_AT, XL.2747.1.S1_X_AT, XL.15455.1.S1_AT, XL.14176.1.A1_AT, XL.16286.1.A1_AT, XL.7293.1.S1_AT, XL.6774.1.A1_AT, XL.4131.1.A1_AT, XL.1178.1.S1_AT, XL.3…
GOTERM_MF_FAT	GO:0030528~transcription regulator activity	427	65.5914	0	XL.12086.1.S1_AT, XL.4699.1.S1_AT, XL.148.1.S1_AT, XL.15789.1.A1_AT, XL.9410.1.A1_AT, XL.19994.1.S1_AT, XL.26468.1.S1_AT, XL.12087.1.S1_AT, XL.426.2.A1_AT, XL.871.1.S1_AT, XL.426.1.S1_AT, XL.155.1.S1_AT, XL.1273.1.S1_AT, XL.781.1.S1_AT, XL.15455.1.S1_AT, XL.14176.1.A1_AT, XL.16286.1.A1_AT, XL.7293.1.S1_AT, XL.6774.1.A1_AT, XL.4131.1.A1_AT, XL.10604.1.S1_AT, XL.4461.1.A1_AT, XL.1178.1.S1_AT, XL.38…
SP_PIR_KEYWORDS	nucleus	417	64.0553	9.75094e-203	XL.12086.1.S1_AT, XL.4699.1.S1_AT, XL.148.1.S1_AT, XL.15789.1.A1_AT, XL.9410.1.A1_AT, XL.2747.1.S1_S_AT, XL.19994.1.S1_AT, XL.19566.1.A1_AT, XL.426.2.A1_AT, XL.871.1.S1_AT, XL.4535.2.S1_A_AT, XL.426.1.S1_AT, XL.155.1.S1_AT, XL.1273.1.S1_AT, XL.781.1.S1_AT, XL.2747.1.S1_X_AT, XL.15455.1.S1_AT, XL.16750.1.S1_AT, XL.16286.1.A1_AT, XL.7293.1.S1_AT, XL.4131.1.A1_AT, XL.10604.1.S1_AT, XL.4461.1.A1_AT, …
GOTERM_BP_FAT	GO:0051252~regulation of RNA metabolic process	405	62.212	1.7198e-301	XL.12086.1.S1_AT, XL.148.1.S1_AT, XL.15789.1.A1_AT, XL.9410.1.A1_AT, XL.19994.1.S1_AT, XL.12087.1.S1_AT, XL.19566.1.A1_AT, XL.426.2.A1_AT, XL.871.1.S1_AT, XL.426.1.S1_AT, XL.155.1.S1_AT, XL.1273.1.S1_AT, XL.781.1.S1_AT, XL.15455.1.S1_AT, XL.14176.1.A1_AT, XL.16750.1.S1_AT, XL.16286.1.A1_AT, XL.7293.1.S1_AT, XL.6774.1.A1_AT, XL.4131.1.A1_AT, XL.10604.1.S1_AT, XL.4461.1.A1_AT, XL.1178.1.S1_AT, XL.1…
GOTERM_BP_FAT	GO:0006355~regulation of transcription, DNA-dependent	404	62.0584	5.73961e-303	XL.12086.1.S1_AT, XL.148.1.S1_AT, XL.15789.1.A1_AT, XL.9410.1.A1_AT, XL.19994.1.S1_AT, XL.12087.1.S1_AT, XL.19566.1.A1_AT, XL.426.2.A1_AT, XL.871.1.S1_AT, XL.426.1.S1_AT, XL.155.1.S1_AT, XL.1273.1.S1_AT, XL.781.1.S1_AT, XL.15455.1.S1_AT, XL.14176.1.A1_AT, XL.16750.1.S1_AT, XL.16286.1.A1_AT, XL.7293.1.S1_AT, XL.6774.1.A1_AT, XL.4131.1.A1_AT, XL.10604.1.S1_AT, XL.4461.1.A1_AT, XL.1178.1.S1_AT, XL.1…
GOTERM_MF_FAT	GO:0003700~transcription factor activity	364	55.914	4.297094596E-315	XL.12086.1.S1_AT, XL.148.1.S1_AT, XL.15789.1.A1_AT, XL.9410.1.A1_AT, XL.19994.1.S1_AT, XL.12087.1.S1_AT, XL.426.2.A1_AT, XL.871.1.S1_AT, XL.155.1.S1_AT, XL.426.1.S1_AT, XL.1273.1.S1_AT, XL.781.1.S1_AT, XL.15455.1.S1_AT, XL.14176.1.A1_AT, XL.16286.1.A1_AT, XL.7293.1.S1_AT, XL.4131.1.A1_AT, XL.1178.1.S1_AT, XL.1174.1.S1_AT, XL.373.1.S1_AT, XL.16449.1.S1_AT, XL.14746.1.A1_AT, XL.523.1.S1_AT, XL.1157…
SP_PIR_KEYWORDS	dna-binding	357	54.8387	1.22284e-256	XL.12086.1.S1_AT, XL.4699.1.S1_AT, XL.15789.1.A1_AT, XL.9410.1.A1_AT, XL.2747.1.S1_S_AT, XL.19994.1.S1_AT, XL.871.1.S1_AT, XL.426.2.A1_AT, XL.155.1.S1_AT, XL.426.1.S1_AT, XL.781.1.S1_AT, XL.15455.1.S1_AT, XL.2747.1.S1_X_AT, XL.16286.1.A1_AT, XL.7293.1.S1_AT, XL.4131.1.A1_AT, XL.1178.1.S1_AT, XL.1174.1.S1_AT, XL.373.1.S1_AT, XL.4868.1.A1_AT, XL.16449.1.S1_AT, XL.14746.1.A1_AT, XL.523.1.S1_AT, XL.1…
GOTERM_MF_FAT	GO:0043565~sequence-specific DNA binding	288	44.2396	2.38654e-231	XL.12086.1.S1_AT, XL.727.1.S1_S_AT, XL.15789.1.A1_AT, XL.1210.1.S1_AT, XL.639.1.S1_AT, XL.139.1.S1_AT, XL.131.1.S1_AT, XL.9410.1.A1_AT, XL.19994.1.S1_AT, XL.252.1.S1_S_AT, XL.871.1.S1_AT, XL.426.2.A1_AT, XL.155.1.S1_AT, XL.426.1.S1_AT, XL.2074.1.A1_AT, XL.781.1.S1_AT, XL.4326.1.A1_AT, XL.15455.1.S1_AT, XL.16286.1.A1_AT, XL.21652.1.A1_AT, XL.638.1.S1_AT, XL.1210.2.S1_AT, XL.7293.1.S1_AT, XL.699.1.…
Annotation Cluster 2	Enrichment Score: 162.58035842632904
Category	Term	Count	%	PValue	Genes
SP_PIR_KEYWORDS	nucleus	417	64.0553	9.75094e-203	XL.12086.1.S1_AT, XL.4699.1.S1_AT, XL.148.1.S1_AT, XL.15789.1.A1_AT, XL.9410.1.A1_AT, XL.2747.1.S1_S_AT, XL.19994.1.S1_AT, XL.19566.1.A1_AT, XL.426.2.A1_AT, XL.871.1.S1_AT, XL.4535.2.S1_A_AT, XL.426.1.S1_AT, XL.155.1.S1_AT, XL.1273.1.S1_AT, XL.781.1.S1_AT, XL.2747.1.S1_X_AT, XL.15455.1.S1_AT, XL.16750.1.S1_AT, XL.16286.1.A1_AT, XL.7293.1.S1_AT, XL.4131.1.A1_AT, XL.10604.1.S1_AT, XL.4461.1.A1_AT, …
SP_PIR_KEYWORDS	transcription regulation	281	43.1644	1.19477e-172	XL.931.1.S1_AT, XL.12086.1.S1_AT, XL.4699.1.S1_AT, XL.21429.1.S1_AT, XL.727.1.S1_S_AT, XL.15789.1.A1_AT, XL.1210.1.S1_AT, XL.2747.1.S1_S_AT, XL.9410.1.A1_AT, XL.139.1.S1_AT, XL.131.1.S1_AT, XL.19994.1.S1_AT, XL.871.1.S1_AT, XL.426.2.A1_AT, XL.19566.1.A1_AT, XL.426.1.S1_AT, XL.155.1.S1_AT, XL.582.1.S2_AT, XL.1273.1.S1_AT, XL.2074.1.A1_AT, XL.2747.1.S1_X_AT, XL.16750.1.S1_AT, XL.638.1.S1_AT, XL.121…
SP_PIR_KEYWORDS	Transcription	265	40.7066	2.9593e-153	XL.931.1.S1_AT, XL.12086.1.S1_AT, XL.4699.1.S1_AT, XL.21429.1.S1_AT, XL.727.1.S1_S_AT, XL.15789.1.A1_AT, XL.1210.1.S1_AT, XL.2747.1.S1_S_AT, XL.139.1.S1_AT, XL.9410.1.A1_AT, XL.19994.1.S1_AT, XL.426.2.A1_AT, XL.19566.1.A1_AT, XL.155.1.S1_AT, XL.426.1.S1_AT, XL.582.1.S2_AT, XL.1273.1.S1_AT, XL.2074.1.A1_AT, XL.2747.1.S1_X_AT, XL.16750.1.S1_AT, XL.638.1.S1_AT, XL.1210.2.S1_AT, XL.7293.1.S1_AT, XL.5…
GOTERM_BP_FAT	GO:0006350~transcription	261	40.0922	1.38371e-124	XL.931.1.S1_AT, XL.4699.1.S1_AT, XL.21429.1.S1_AT, XL.727.1.S1_S_AT, XL.15789.1.A1_AT, XL.1210.1.S1_AT, XL.2747.1.S1_S_AT, XL.139.1.S1_AT, XL.9410.1.A1_AT, XL.19994.1.S1_AT, XL.426.2.A1_AT, XL.19566.1.A1_AT, XL.426.1.S1_AT, XL.582.1.S2_AT, XL.1273.1.S1_AT, XL.2074.1.A1_AT, XL.2747.1.S1_X_AT, XL.16750.1.S1_AT, XL.638.1.S1_AT, XL.1210.2.S1_AT, XL.7293.1.S1_AT, XL.11683.1.A1_X_AT, XL.528.1.S1_AT, XL…
