# Supplementary material for: Probing the Xenopus laevis inner ear transcriptome for biological function
Source: BMC Genomics. 2012 Jun 8;13:225. doi: 10.1186/1471-2164-13-225 (PMC3532188; doi:10.1186/1471-2164-13-225)
Supplement: Additional file 12 — Primers and RT-PCR products. [file 1471-2164-13-225-S12.xlsx]

## Sheet: Primers
Additional file 12: Primers for RT-PCR products
Gene symbol	GenBank Accession # & Xl-PSID	Primers (F=forward & R=reverse)	Predicted product size
pmp22	BC041727.1	F 5’- ATGCTCCTCTTACTGCTGGGAATC -3’	491
	Xl.2292.1.S1_at	R 5’- CGGTTTGCTTCTTATTCGCG -3’
matn2	BC045220.1	F 5’- ATGAGCCTCATTCATTCCTGC -3’	1775
	Xl.3564.1.S1_at	R 5’- CTGCTTTACAATCTCAAAGTTG -3’
gata3	M76565.1	F 5’- ATGGAGGTCTCAGCCGAGC -3’	1308
	Xl.793.1.A1_at	R 5’- CTAACCCATTGCAGTGACC -3’
clu	BC046678.1	F 5’- GTCTAACCTGCCATGAACATG -3’	1356
	Xl.10055.1.S1_at	R 5’- TCAGGCAGCCTCAACAACCTC -3’
six1	AF279254.1	F 5’- ATGTCTATGCTGCCTTCCTTTG -3’	855
	Xl.683.1.S1_at	R 5’- TTACGATCCCAGATCCACCAG -3’
pfn2	BC046719.1	F 5’- ATGTCTATGCTGCCTTCCTTTG -3’	429
	Xl.16378.1.S1_at	R 5’- TTACGATCCCAGATCCACCAG -3’
clcnkb	AJ011385.1	F 5’- CCCCGTGTGACATCACTG -3’	2156
	Xl.205.1.S1_at	R 5’- ATGCCGGTACCTGAGTGG -3’
scnn1b	U25285.1	F 5’- TTCGAATTTCCGTCTCTCG -3’	1999
	Xl.21035.1.S1_at	R 5’- AGGCTGTAGCCGCTTGTAGT -3’
